# Supplementary material for: Crystal structures of the NAD+-II riboswitch reveal two distinct ligand-binding pockets
Source: Nucleic Acids Res. 2023 Feb 25;51(6):2904–14. doi: 10.1093/nar/gkad102 (PMC10085692; doi:10.1093/nar/gkad102)
Supplement: gkad102_Supplemental_Files [file gkad102_supplemental_files.zip]

Archive with 3 entries (3 files):
- 8I3Z.pdb
- 8I3Z_val-report-full_P1.pdf
- Peng_NAR3638_SI.pdf
