# Supplementary material for: Crystal structures of the NAD+-II riboswitch reveal two distinct ligand-binding pockets
Source: Nucleic Acids Res. 2023 Feb 25;51(6):2904–14. doi: 10.1093/nar/gkad102 (PMC10085692; doi:10.1093/nar/gkad102)
Supplement: gkad102_Supplemental_Files [file gkad102_supplemental_files.zip › 8I3Z.pdb]

HEADER    RNA                                     18-JAN-23   8I3Z              
TITLE     CRYSTAL STRUCTURE OF NAD-II RIBOSWITCH (TWO STRANDS) WITH NMN AT 1.67 
TITLE    2 ANGSTROM                                                             
COMPND    MOL_ID: 1;                                                            
COMPND   2 MOLECULE: RNA (5'-                                                   
COMPND   3 R(*AP*GP*AP*GP*CP*GP*UP*UP*GP*CP*GP*UP*CP*CP*GP*AP*AP*AP*GP*UP*(CBV) 
COMPND   4 P*GP*CP*C)-3');                                                      
COMPND   5 CHAIN: A;                                                            
COMPND   6 ENGINEERED: YES;                                                     
COMPND   7 MOL_ID: 2;                                                           
COMPND   8 MOLECULE: RNA (31-MER);                                              
COMPND   9 CHAIN: B;                                                            
COMPND  10 ENGINEERED: YES                                                      
SOURCE    MOL_ID: 1;                                                            
SOURCE   2 SYNTHETIC: YES;                                                      
SOURCE   3 ORGANISM_SCIENTIFIC: STREPTOCOCCUS PARASANGUINIS;                    
SOURCE   4 ORGANISM_TAXID: 1318;                                                
SOURCE   5 MOL_ID: 2;                                                           
SOURCE   6 SYNTHETIC: YES;                                                      
SOURCE   7 ORGANISM_SCIENTIFIC: STREPTOCOCCUS PARASANGUINIS;                    
SOURCE   8 ORGANISM_TAXID: 1318                                                 
KEYWDS    APTAMER, RNA                                                          
EXPDTA    X-RAY DIFFRACTION                                                     
AUTHOR    X.PENG,D.M.J.LILLEY,L.HUANG                                           
JRNL        AUTH   X.PENG,D.M.J.LILLEY,L.HUANG                                  
JRNL        TITL   CRYSTAL STRUCTURES OF THE NAD+-II RIBOSWITCH REVEAL TWO      
JRNL        TITL 2 DISTINCT CO-FACTOR BINDING POCKETS                           
JRNL        REF    TO BE PUBLISHED                                              
JRNL        REFN                                                                
REMARK   2                                                                      
REMARK   2 RESOLUTION.    1.67 ANGSTROMS.                                       
REMARK   3                                                                      
REMARK   3 REFINEMENT.                                                          
REMARK   3   PROGRAM     : PHENIX DEV_4788                                      
REMARK   3   AUTHORS     : PAUL ADAMS,PAVEL AFONINE,VINCENT CHEN,IAN            
REMARK   3               : DAVIS,KRESHNA GOPAL,RALF GROSSE-KUNSTLEVE,           
REMARK   3               : LI-WEI HUNG,ROBERT IMMORMINO,TOM IOERGER,            
REMARK   3               : AIRLIE MCCOY,ERIK MCKEE,NIGEL MORIARTY,              
REMARK   3               : REETAL PAI,RANDY READ,JANE RICHARDSON,               
REMARK   3               : DAVID RICHARDSON,TOD ROMO,JIM SACCHETTINI,           
REMARK   3               : NICHOLAS SAUTER,JACOB SMITH,LAURENT                  
REMARK   3               : STORONI,TOM TERWILLIGER,PETER ZWART                  
REMARK   3                                                                      
REMARK   3    REFINEMENT TARGET : GEOSTD + MONOMER LIBRARY + CDL V1.2           
REMARK   3                                                                      
REMARK   3  DATA USED IN REFINEMENT.                                            
REMARK   3   RESOLUTION RANGE HIGH (ANGSTROMS) : 1.67                           
REMARK   3   RESOLUTION RANGE LOW  (ANGSTROMS) : 30.59                          
REMARK   3   MIN(FOBS/SIGMA_FOBS)              : 1.340                          
REMARK   3   COMPLETENESS FOR RANGE        (%) : 99.0                           
REMARK   3   NUMBER OF REFLECTIONS             : 27460                          
REMARK   3                                                                      
REMARK   3  FIT TO DATA USED IN REFINEMENT.                                     
REMARK   3   R VALUE     (WORKING + TEST SET) : 0.169                           
REMARK   3   R VALUE            (WORKING SET) : 0.168                           
REMARK   3   FREE R VALUE                     : 0.186                           
REMARK   3   FREE R VALUE TEST SET SIZE   (%) : 4.990                           
REMARK   3   FREE R VALUE TEST SET COUNT      : 1369                            
REMARK   3                                                                      
REMARK   3  FIT TO DATA USED IN REFINEMENT (IN BINS).                           
REMARK   3   BIN  RESOLUTION RANGE  COMPL.    NWORK NFREE   RWORK  RFREE        
REMARK   3     1 30.5900 -  3.6000    1.00     2759   156  0.1266 0.1258        
REMARK   3     2  3.6000 -  2.8600    1.00     2681   117  0.1513 0.2245        
REMARK   3     3  2.8500 -  2.4900    1.00     2654   140  0.2100 0.2262        
REMARK   3     4  2.4900 -  2.2700    1.00     2587   164  0.2103 0.2103        
REMARK   3     5  2.2700 -  2.1000    1.00     2628   139  0.2018 0.1982        
REMARK   3     6  2.1000 -  1.9800    1.00     2638   110  0.2074 0.2314        
REMARK   3     7  1.9800 -  1.8800    1.00     2563   154  0.2069 0.2246        
REMARK   3     8  1.8800 -  1.8000    1.00     2629   134  0.2226 0.2344        
REMARK   3     9  1.8000 -  1.7300    0.98     2531   126  0.2255 0.2585        
REMARK   3    10  1.7300 -  1.6700    0.93     2421   129  0.2319 0.2753        
REMARK   3                                                                      
REMARK   3  BULK SOLVENT MODELLING.                                             
REMARK   3   METHOD USED        : FLAT BULK SOLVENT MODEL                       
REMARK   3   SOLVENT RADIUS     : 1.10                                          
REMARK   3   SHRINKAGE RADIUS   : 0.90                                          
REMARK   3   K_SOL              : NULL                                          
REMARK   3   B_SOL              : NULL                                          
REMARK   3                                                                      
REMARK   3  ERROR ESTIMATES.                                                    
REMARK   3   COORDINATE ERROR (MAXIMUM-LIKELIHOOD BASED)     : 0.172            
REMARK   3   PHASE ERROR (DEGREES, MAXIMUM-LIKELIHOOD BASED) : 22.994           
REMARK   3                                                                      
REMARK   3  B VALUES.                                                           
REMARK   3   FROM WILSON PLOT           (A**2) : 25.48                          
REMARK   3   MEAN B VALUE      (OVERALL, A**2) : 44.31                          
REMARK   3   OVERALL ANISOTROPIC B VALUE.                                       
REMARK   3    B11 (A**2) : NULL                                                 
REMARK   3    B22 (A**2) : NULL                                                 
REMARK   3    B33 (A**2) : NULL                                                 
REMARK   3    B12 (A**2) : NULL                                                 
REMARK   3    B13 (A**2) : NULL                                                 
REMARK   3    B23 (A**2) : NULL                                                 
REMARK   3                                                                      
REMARK   3  TWINNING INFORMATION.                                               
REMARK   3   FRACTION: NULL                                                     
REMARK   3   OPERATOR: NULL                                                     
REMARK   3                                                                      
REMARK   3  DEVIATIONS FROM IDEAL VALUES.                                       
REMARK   3                 RMSD          COUNT                                  
REMARK   3   BOND      :  0.012           1366                                  
REMARK   3   ANGLE     :  1.890           2124                                  
REMARK   3   CHIRALITY :  0.085            280                                  
REMARK   3   PLANARITY :  0.021             59                                  
REMARK   3   DIHEDRAL  : 17.044            662                                  
REMARK   3                                                                      
REMARK   3  TLS DETAILS                                                         
REMARK   3   NUMBER OF TLS GROUPS  : 8                                          
REMARK   3   TLS GROUP : 1                                                      
REMARK   3    SELECTION: CHAIN 'A' AND (RESID 1 THROUGH 5 )                     
REMARK   3    ORIGIN FOR THE GROUP (A):  12.4154  30.4367   7.5622              
REMARK   3    T TENSOR                                                          
REMARK   3      T11:   0.2188 T22:   0.3666                                     
REMARK   3      T33:   0.4180 T12:  -0.0135                                     
REMARK   3      T13:   0.0045 T23:   0.0759                                     
REMARK   3    L TENSOR                                                          
REMARK   3      L11:   0.3674 L22:   1.3047                                     
REMARK   3      L33:   1.9230 L12:  -0.1270                                     
REMARK   3      L13:  -0.7402 L23:  -0.9101                                     
REMARK   3    S TENSOR                                                          
REMARK   3      S11:  -0.1179 S12:  -0.0855 S13:  -0.2522                       
REMARK   3      S21:  -0.1359 S22:  -0.0220 S23:  -0.2004                       
REMARK   3      S31:   0.2408 S32:  -0.4954 S33:   0.1193                       
REMARK   3   TLS GROUP : 2                                                      
REMARK   3    SELECTION: CHAIN 'A' AND (RESID 6 THROUGH 10 )                    
REMARK   3    ORIGIN FOR THE GROUP (A):  -5.2485  34.5114  17.2613              
REMARK   3    T TENSOR                                                          
REMARK   3      T11:   0.1896 T22:   0.3147                                     
REMARK   3      T33:   0.3500 T12:  -0.0428                                     
REMARK   3      T13:   0.0089 T23:   0.0368                                     
REMARK   3    L TENSOR                                                          
REMARK   3      L11:   6.7864 L22:   2.8710                                     
REMARK   3      L33:   2.1040 L12:  -1.3798                                     
REMARK   3      L13:  -1.3077 L23:  -0.8634                                     
REMARK   3    S TENSOR                                                          
REMARK   3      S11:  -0.0165 S12:   0.1759 S13:   0.6154                       
REMARK   3      S21:  -0.0153 S22:   0.0149 S23:  -0.3872                       
REMARK   3      S31:  -0.0830 S32:   0.2038 S33:   0.0028                       
REMARK   3   TLS GROUP : 3                                                      
REMARK   3    SELECTION: CHAIN 'A' AND (RESID 11 THROUGH 23 )                   
REMARK   3    ORIGIN FOR THE GROUP (A):  -8.1365  23.8774   6.5321              
REMARK   3    T TENSOR                                                          
REMARK   3      T11:   0.3121 T22:   0.5828                                     
REMARK   3      T33:   0.3081 T12:   0.0284                                     
REMARK   3      T13:  -0.0416 T23:  -0.1055                                     
REMARK   3    L TENSOR                                                          
REMARK   3      L11:   1.7270 L22:   2.4803                                     
REMARK   3      L33:   6.6481 L12:   1.6290                                     
REMARK   3      L13:  -0.6135 L23:   0.1105                                     
REMARK   3    S TENSOR                                                          
REMARK   3      S11:  -0.0994 S12:   0.9142 S13:  -0.4769                       
REMARK   3      S21:  -0.5253 S22:   0.0316 S23:   0.0209                       
REMARK   3      S31:   0.4168 S32:   0.0635 S33:   0.0384                       
REMARK   3   TLS GROUP : 4                                                      
REMARK   3    SELECTION: CHAIN 'A' AND (RESID 24 THROUGH 24 )                   
REMARK   3    ORIGIN FOR THE GROUP (A):  -4.0741  14.3227 -16.2034              
REMARK   3    T TENSOR                                                          
REMARK   3      T11:   1.3049 T22:   1.9787                                     
REMARK   3      T33:   0.7967 T12:   0.2088                                     
REMARK   3      T13:  -0.0724 T23:  -0.6338                                     
REMARK   3    L TENSOR                                                          
REMARK   3      L11:   7.6977 L22:   7.9455                                     
REMARK   3      L33:   0.5447 L12:   2.4871                                     
REMARK   3      L13:  -0.3057 L23:  -1.4741                                     
REMARK   3    S TENSOR                                                          
REMARK   3      S11:  -0.2302 S12:  -0.1296 S13:  -0.4923                       
REMARK   3      S21:  -1.4071 S22:   0.0342 S23:  -0.4133                       
REMARK   3      S31:   0.5855 S32:   1.3966 S33:   0.1127                       
REMARK   3   TLS GROUP : 5                                                      
REMARK   3    SELECTION: CHAIN 'B' AND (RESID 27 THROUGH 36 )                   
REMARK   3    ORIGIN FOR THE GROUP (A):   2.4471  30.0518   4.2140              
REMARK   3    T TENSOR                                                          
REMARK   3      T11:   0.3084 T22:   0.7104                                     
REMARK   3      T33:   0.4829 T12:  -0.0238                                     
REMARK   3      T13:   0.0324 T23:  -0.0156                                     
REMARK   3    L TENSOR                                                          
REMARK   3      L11:   7.2091 L22:   0.7292                                     
REMARK   3      L33:   3.9018 L12:   0.0941                                     
REMARK   3      L13:   2.5704 L23:   0.1843                                     
REMARK   3    S TENSOR                                                          
REMARK   3      S11:   0.3516 S12:   1.2273 S13:  -0.7223                       
REMARK   3      S21:  -0.1410 S22:   0.0666 S23:  -0.4081                       
REMARK   3      S31:   0.4832 S32:   0.0766 S33:  -0.4066                       
REMARK   3   TLS GROUP : 6                                                      
REMARK   3    SELECTION: CHAIN 'B' AND (RESID 37 THROUGH 41 )                   
REMARK   3    ORIGIN FOR THE GROUP (A):  19.9610  29.0965  12.1382              
REMARK   3    T TENSOR                                                          
REMARK   3      T11:   0.2489 T22:   0.4163                                     
REMARK   3      T33:   0.4959 T12:   0.0422                                     
REMARK   3      T13:  -0.0054 T23:   0.1354                                     
REMARK   3    L TENSOR                                                          
REMARK   3      L11:   4.0473 L22:   0.2109                                     
REMARK   3      L33:   3.3695 L12:   0.8089                                     
REMARK   3      L13:  -0.4890 L23:  -0.0695                                     
REMARK   3    S TENSOR                                                          
REMARK   3      S11:  -0.1540 S12:  -0.4391 S13:  -0.1847                       
REMARK   3      S21:   0.0737 S22:   0.2008 S23:  -0.2738                       
REMARK   3      S31:   0.3576 S32:   0.3366 S33:  -0.0319                       
REMARK   3   TLS GROUP : 7                                                      
REMARK   3    SELECTION: CHAIN 'B' AND (RESID 42 THROUGH 51 )                   
REMARK   3    ORIGIN FOR THE GROUP (A):   1.7023  35.8045  15.8532              
REMARK   3    T TENSOR                                                          
REMARK   3      T11:   0.2072 T22:   0.3350                                     
REMARK   3      T33:   0.3604 T12:  -0.0776                                     
REMARK   3      T13:   0.0051 T23:   0.1202                                     
REMARK   3    L TENSOR                                                          
REMARK   3      L11:   7.1619 L22:   2.3096                                     
REMARK   3      L33:   1.9498 L12:  -0.5574                                     
REMARK   3      L13:  -0.7948 L23:   0.7333                                     
REMARK   3    S TENSOR                                                          
REMARK   3      S11:  -0.0324 S12:  -0.1795 S13:   0.7887                       
REMARK   3      S21:   0.0814 S22:  -0.0716 S23:  -0.2768                       
REMARK   3      S31:  -0.0133 S32:   0.1037 S33:   0.1911                       
REMARK   3   TLS GROUP : 8                                                      
REMARK   3    SELECTION: CHAIN 'B' AND (RESID 52 THROUGH 56 )                   
REMARK   3    ORIGIN FOR THE GROUP (A): -19.2657  28.2853  11.6855              
REMARK   3    T TENSOR                                                          
REMARK   3      T11:   0.2095 T22:   0.4338                                     
REMARK   3      T33:   0.2558 T12:  -0.0463                                     
REMARK   3      T13:  -0.0268 T23:   0.0181                                     
REMARK   3    L TENSOR                                                          
REMARK   3      L11:   2.1560 L22:   5.5309                                     
REMARK   3      L33:   2.6975 L12:   0.9992                                     
REMARK   3      L13:   1.3278 L23:  -0.1315                                     
REMARK   3    S TENSOR                                                          
REMARK   3      S11:   0.0269 S12:   0.6877 S13:   0.1011                       
REMARK   3      S21:   0.0518 S22:  -0.0369 S23:   0.5158                       
REMARK   3      S31:   0.3296 S32:  -0.4505 S33:   0.0561                       
REMARK   3                                                                      
REMARK   3  NCS DETAILS                                                         
REMARK   3   NUMBER OF NCS GROUPS : NULL                                        
REMARK   3                                                                      
REMARK   3  OTHER REFINEMENT REMARKS: NULL                                      
REMARK   4                                                                      
REMARK   4 8I3Z COMPLIES WITH FORMAT V. 3.30, 13-JUL-11                         
REMARK 100                                                                      
REMARK 100 THIS ENTRY HAS BEEN PROCESSED BY PDBJ ON 23-JAN-23.                  
REMARK 100 THE DEPOSITION ID IS D_1300034888.                                   
REMARK 200                                                                      
REMARK 200 EXPERIMENTAL DETAILS                                                 
REMARK 200  EXPERIMENT TYPE                : X-RAY DIFFRACTION                  
REMARK 200  DATE OF DATA COLLECTION        : 08-JAN-23                          
REMARK 200  TEMPERATURE           (KELVIN) : 100                                
REMARK 200  PH                             : NULL                               
REMARK 200  NUMBER OF CRYSTALS USED        : 1                                  
REMARK 200                                                                      
REMARK 200  SYNCHROTRON              (Y/N) : Y                                  
REMARK 200  RADIATION SOURCE               : SSRF                               
REMARK 200  BEAMLINE                       : BL02U1                             
REMARK 200  X-RAY GENERATOR MODEL          : NULL                               
REMARK 200  MONOCHROMATIC OR LAUE    (M/L) : M                                  
REMARK 200  WAVELENGTH OR RANGE        (A) : 0.97918                            
REMARK 200  MONOCHROMATOR                  : NULL                               
REMARK 200  OPTICS                         : NULL                               
REMARK 200                                                                      
REMARK 200  DETECTOR TYPE                  : PIXEL                              
REMARK 200  DETECTOR MANUFACTURER          : DECTRIS EIGER2 X 4M                
REMARK 200  INTENSITY-INTEGRATION SOFTWARE : DIALS                              
REMARK 200  DATA SCALING SOFTWARE          : DIALS                              
REMARK 200                                                                      
REMARK 200  NUMBER OF UNIQUE REFLECTIONS   : 27501                              
REMARK 200  RESOLUTION RANGE HIGH      (A) : 1.670                              
REMARK 200  RESOLUTION RANGE LOW       (A) : 46.670                             
REMARK 200  REJECTION CRITERIA  (SIGMA(I)) : NULL                               
REMARK 200                                                                      
REMARK 200 OVERALL.                                                             
REMARK 200  COMPLETENESS FOR RANGE     (%) : 99.0                               
REMARK 200  DATA REDUNDANCY                : 16.00                              
REMARK 200  R MERGE                    (I) : 0.05500                            
REMARK 200  R SYM                      (I) : NULL                               
REMARK 200  <I/SIGMA(I)> FOR THE DATA SET  : 22.6000                            
REMARK 200                                                                      
REMARK 200 IN THE HIGHEST RESOLUTION SHELL.                                     
REMARK 200  HIGHEST RESOLUTION SHELL, RANGE HIGH (A) : 1.67                     
REMARK 200  HIGHEST RESOLUTION SHELL, RANGE LOW  (A) : 1.71                     
REMARK 200  COMPLETENESS FOR SHELL     (%) : NULL                               
REMARK 200  DATA REDUNDANCY IN SHELL       : NULL                               
REMARK 200  R MERGE FOR SHELL          (I) : 0.96200                            
REMARK 200  R SYM FOR SHELL            (I) : NULL                               
REMARK 200  <I/SIGMA(I)> FOR SHELL         : 1.800                              
REMARK 200                                                                      
REMARK 200 DIFFRACTION PROTOCOL: SINGLE WAVELENGTH                              
REMARK 200 METHOD USED TO DETERMINE THE STRUCTURE: MOLECULAR REPLACEMENT        
REMARK 200 SOFTWARE USED: PHASER                                                
REMARK 200 STARTING MODEL: 8HB1                                                 
REMARK 200                                                                      
REMARK 200 REMARK: NULL                                                         
REMARK 280                                                                      
REMARK 280 CRYSTAL                                                              
REMARK 280 SOLVENT CONTENT, VS   (%): 65.00                                     
REMARK 280 MATTHEWS COEFFICIENT, VM (ANGSTROMS**3/DA): 3.52                     
REMARK 280                                                                      
REMARK 280 CRYSTALLIZATION CONDITIONS: 2.0 M AMMONIUM SULFATE, VAPOR            
REMARK 280  DIFFUSION, HANGING DROP, TEMPERATURE 293K                           
REMARK 290                                                                      
REMARK 290 CRYSTALLOGRAPHIC SYMMETRY                                            
REMARK 290 SYMMETRY OPERATORS FOR SPACE GROUP: P 32 2 1                         
REMARK 290                                                                      
REMARK 290      SYMOP   SYMMETRY                                                
REMARK 290     NNNMMM   OPERATOR                                                
REMARK 290       1555   X,Y,Z                                                   
REMARK 290       2555   -Y,X-Y,Z+2/3                                            
REMARK 290       3555   -X+Y,-X,Z+1/3                                           
REMARK 290       4555   Y,X,-Z                                                  
REMARK 290       5555   X-Y,-Y,-Z+1/3                                           
REMARK 290       6555   -X,-X+Y,-Z+2/3                                          
REMARK 290                                                                      
REMARK 290     WHERE NNN -> OPERATOR NUMBER                                     
REMARK 290           MMM -> TRANSLATION VECTOR                                  
REMARK 290                                                                      
REMARK 290 CRYSTALLOGRAPHIC SYMMETRY TRANSFORMATIONS                            
REMARK 290 THE FOLLOWING TRANSFORMATIONS OPERATE ON THE ATOM/HETATM             
REMARK 290 RECORDS IN THIS ENTRY TO PRODUCE CRYSTALLOGRAPHICALLY                
REMARK 290 RELATED MOLECULES.                                                   
REMARK 290   SMTRY1   1  1.000000  0.000000  0.000000        0.00000            
REMARK 290   SMTRY2   1  0.000000  1.000000  0.000000        0.00000            
REMARK 290   SMTRY3   1  0.000000  0.000000  1.000000        0.00000            
REMARK 290   SMTRY1   2 -0.500000 -0.866025  0.000000        0.00000            
REMARK 290   SMTRY2   2  0.866025 -0.500000  0.000000        0.00000            
REMARK 290   SMTRY3   2  0.000000  0.000000  1.000000       41.23667            
REMARK 290   SMTRY1   3 -0.500000  0.866025  0.000000        0.00000            
REMARK 290   SMTRY2   3 -0.866025 -0.500000  0.000000        0.00000            
REMARK 290   SMTRY3   3  0.000000  0.000000  1.000000       20.61833            
REMARK 290   SMTRY1   4 -0.500000  0.866025  0.000000        0.00000            
REMARK 290   SMTRY2   4  0.866025  0.500000  0.000000        0.00000            
REMARK 290   SMTRY3   4  0.000000  0.000000 -1.000000        0.00000            
REMARK 290   SMTRY1   5  1.000000  0.000000  0.000000        0.00000            
REMARK 290   SMTRY2   5  0.000000 -1.000000  0.000000        0.00000            
REMARK 290   SMTRY3   5  0.000000  0.000000 -1.000000       20.61833            
REMARK 290   SMTRY1   6 -0.500000 -0.866025  0.000000        0.00000            
REMARK 290   SMTRY2   6 -0.866025  0.500000  0.000000        0.00000            
REMARK 290   SMTRY3   6  0.000000  0.000000 -1.000000       41.23667            
REMARK 290                                                                      
REMARK 290 REMARK: NULL                                                         
REMARK 300                                                                      
REMARK 300 BIOMOLECULE: 1                                                       
REMARK 300 SEE REMARK 350 FOR THE AUTHOR PROVIDED AND/OR PROGRAM                
REMARK 300 GENERATED ASSEMBLY INFORMATION FOR THE STRUCTURE IN                  
REMARK 300 THIS ENTRY. THE REMARK MAY ALSO PROVIDE INFORMATION ON               
REMARK 300 BURIED SURFACE AREA.                                                 
REMARK 350                                                                      
REMARK 350 COORDINATES FOR A COMPLETE MULTIMER REPRESENTING THE KNOWN           
REMARK 350 BIOLOGICALLY SIGNIFICANT OLIGOMERIZATION STATE OF THE                
REMARK 350 MOLECULE CAN BE GENERATED BY APPLYING BIOMT TRANSFORMATIONS          
REMARK 350 GIVEN BELOW.  BOTH NON-CRYSTALLOGRAPHIC AND                          
REMARK 350 CRYSTALLOGRAPHIC OPERATIONS ARE GIVEN.                               
REMARK 350                                                                      
REMARK 350 BIOMOLECULE: 1                                                       
REMARK 350 AUTHOR DETERMINED BIOLOGICAL UNIT: DIMERIC                           
REMARK 350 SOFTWARE DETERMINED QUATERNARY STRUCTURE: DIMERIC                    
REMARK 350 SOFTWARE USED: PISA                                                  
REMARK 350 TOTAL BURIED SURFACE AREA: 4660 ANGSTROM**2                          
REMARK 350 SURFACE AREA OF THE COMPLEX: 9550 ANGSTROM**2                        
REMARK 350 CHANGE IN SOLVENT FREE ENERGY: -49.0 KCAL/MOL                        
REMARK 350 APPLY THE FOLLOWING TO CHAINS: A, B                                  
REMARK 350   BIOMT1   1  1.000000  0.000000  0.000000        0.00000            
REMARK 350   BIOMT2   1  0.000000  1.000000  0.000000        0.00000            
REMARK 350   BIOMT3   1  0.000000  0.000000  1.000000        0.00000            
REMARK 375                                                                      
REMARK 375 SPECIAL POSITION                                                     
REMARK 375 THE FOLLOWING ATOMS ARE FOUND TO BE WITHIN 0.15 ANGSTROMS            
REMARK 375 OF A SYMMETRY RELATED ATOM AND ARE ASSUMED TO BE ON SPECIAL          
REMARK 375 POSITIONS.                                                           
REMARK 375                                                                      
REMARK 375 ATOM RES CSSEQI                                                      
REMARK 375      HOH A 228  LIES ON A SPECIAL POSITION.                          
REMARK 375      HOH A 233  LIES ON A SPECIAL POSITION.                          
REMARK 375      HOH A 257  LIES ON A SPECIAL POSITION.                          
REMARK 500                                                                      
REMARK 500 GEOMETRY AND STEREOCHEMISTRY                                         
REMARK 500 SUBTOPIC: CLOSE CONTACTS IN SAME ASYMMETRIC UNIT                     
REMARK 500                                                                      
REMARK 500 THE FOLLOWING ATOMS ARE IN CLOSE CONTACT.                            
REMARK 500                                                                      
REMARK 500  ATM1  RES C  SSEQI   ATM2  RES C  SSEQI           DISTANCE          
REMARK 500  HO3'  CBV A    21     P      G A    22              0.69            
REMARK 500                                                                      
REMARK 500 REMARK: NULL                                                         
REMARK 500                                                                      
REMARK 500 GEOMETRY AND STEREOCHEMISTRY                                         
REMARK 500 SUBTOPIC: COVALENT BOND LENGTHS                                      
REMARK 500                                                                      
REMARK 500 THE STEREOCHEMICAL PARAMETERS OF THE FOLLOWING RESIDUES              
REMARK 500 HAVE VALUES WHICH DEVIATE FROM EXPECTED VALUES BY MORE               
REMARK 500 THAN 6*RMSD (M=MODEL NUMBER; RES=RESIDUE NAME; C=CHAIN               
REMARK 500 IDENTIFIER; SSEQ=SEQUENCE NUMBER; I=INSERTION CODE).                 
REMARK 500                                                                      
REMARK 500 STANDARD TABLE:                                                      
REMARK 500 FORMAT: (10X,I3,1X,2(A3,1X,A1,I4,A1,1X,A4,3X),1X,F6.3)               
REMARK 500                                                                      
REMARK 500 EXPECTED VALUES PROTEIN: ENGH AND HUBER, 1999                        
REMARK 500 EXPECTED VALUES NUCLEIC ACID: CLOWNEY ET AL 1996                     
REMARK 500                                                                      
REMARK 500  M RES CSSEQI ATM1   RES CSSEQI ATM2   DEVIATION                     
REMARK 500      A A   3   P       A A   3   O5'    -0.072                       
REMARK 500      A A   3   O5'     A A   3   C5'    -0.080                       
REMARK 500      C A  10   N1      C A  10   C6     -0.038                       
REMARK 500                                                                      
REMARK 500 REMARK: NULL                                                         
REMARK 500                                                                      
REMARK 500 GEOMETRY AND STEREOCHEMISTRY                                         
REMARK 500 SUBTOPIC: COVALENT BOND ANGLES                                       
REMARK 500                                                                      
REMARK 500 THE STEREOCHEMICAL PARAMETERS OF THE FOLLOWING RESIDUES              
REMARK 500 HAVE VALUES WHICH DEVIATE FROM EXPECTED VALUES BY MORE               
REMARK 500 THAN 6*RMSD (M=MODEL NUMBER; RES=RESIDUE NAME; C=CHAIN               
REMARK 500 IDENTIFIER; SSEQ=SEQUENCE NUMBER; I=INSERTION CODE).                 
REMARK 500                                                                      
REMARK 500 STANDARD TABLE:                                                      
REMARK 500 FORMAT: (10X,I3,1X,A3,1X,A1,I4,A1,3(1X,A4,2X),12X,F5.1)              
REMARK 500                                                                      
REMARK 500 EXPECTED VALUES PROTEIN: ENGH AND HUBER, 1999                        
REMARK 500 EXPECTED VALUES NUCLEIC ACID: CLOWNEY ET AL 1996                     
REMARK 500                                                                      
REMARK 500  M RES CSSEQI ATM1   ATM2   ATM3                                     
REMARK 500      A A   1   N1  -  C2  -  N3  ANGL. DEV. =   3.1 DEGREES          
REMARK 500      A A   1   C2  -  N3  -  C4  ANGL. DEV. =  -5.4 DEGREES          
REMARK 500      A A   1   C5  -  C6  -  N1  ANGL. DEV. =  -3.4 DEGREES          
REMARK 500      A A   3   O5' -  P   -  OP1 ANGL. DEV. = -13.0 DEGREES          
REMARK 500      A A   3   O5' -  P   -  OP2 ANGL. DEV. =   8.3 DEGREES          
REMARK 500      A A   3   C5' -  C4' -  C3' ANGL. DEV. = -10.8 DEGREES          
REMARK 500      A A   3   C2  -  N3  -  C4  ANGL. DEV. =  -3.4 DEGREES          
REMARK 500      A A   3   C5  -  N7  -  C8  ANGL. DEV. =  -3.6 DEGREES          
REMARK 500      U A   7   C5  -  C6  -  N1  ANGL. DEV. =  -3.2 DEGREES          
REMARK 500      G A  11   O5' -  P   -  OP2 ANGL. DEV. =  -9.7 DEGREES          
REMARK 500      G A  11   C2  -  N3  -  C4  ANGL. DEV. =  -3.7 DEGREES          
REMARK 500      G A  11   N1  -  C6  -  O6  ANGL. DEV. =  -3.8 DEGREES          
REMARK 500      G A  11   C5  -  C6  -  O6  ANGL. DEV. =   5.7 DEGREES          
REMARK 500      C B  46   N3  -  C2  -  O2  ANGL. DEV. =   4.3 DEGREES          
REMARK 500      A B  47   N1  -  C6  -  N6  ANGL. DEV. =   4.3 DEGREES          
REMARK 500      A B  50   N1  -  C2  -  N3  ANGL. DEV. =  -3.8 DEGREES          
REMARK 500      G B  52   C2  -  N3  -  C4  ANGL. DEV. =  -3.5 DEGREES          
REMARK 500      G B  52   N3  -  C4  -  C5  ANGL. DEV. =   3.1 DEGREES          
REMARK 500      A B  55   O5' -  P   -  OP2 ANGL. DEV. =  -5.7 DEGREES          
REMARK 500                                                                      
REMARK 500 REMARK: NULL                                                         
REMARK 620                                                                      
REMARK 620 METAL COORDINATION                                                   
REMARK 620 (M=MODEL NUMBER; RES=RESIDUE NAME; C=CHAIN IDENTIFIER;               
REMARK 620 SSEQ=SEQUENCE NUMBER; I=INSERTION CODE):                             
REMARK 620                                                                      
REMARK 620 COORDINATION ANGLES FOR:  M RES CSSEQI METAL                         
REMARK 620                              NA A 101  NA                            
REMARK 620 N RES CSSEQI ATOM                                                    
REMARK 620 1   G A  15   OP1                                                    
REMARK 620 2   A A  16   OP1  99.7                                              
REMARK 620 N                    1                                               
DBREF  8I3Z A    1    24  PDB    8I3Z     8I3Z             1     24             
DBREF  8I3Z B   26    56  PDB    8I3Z     8I3Z            26     56             
SEQRES   1 A   24    A   G   A   G   C   G   U   U   G   C   G   U   C          
SEQRES   2 A   24    C   G   A   A   A   G   U CBV   G   C   C                  
SEQRES   1 B   31    G   C   G   A   C   A   C   G   G   C   U   C   U          
SEQRES   2 B   31    U   U   A   A   A   A   A   C   A   A   A   A   G          
SEQRES   3 B   31    G   A   G   A   A                                          
HET    CBV  A  21      32                                                       
HET     NA  A 101       1                                                       
HET    NMN  B 101      36                                                       
HET    NMN  B 102      36                                                       
HET     NA  B 103       1                                                       
HET     NA  B 104       1                                                       
HET     NA  B 105       1                                                       
HETNAM     CBV 5-BROMOCYTIDINE 5'-(DIHYDROGEN PHOSPHATE)                        
HETNAM      NA SODIUM ION                                                       
HETNAM     NMN BETA-NICOTINAMIDE RIBOSE MONOPHOSPHATE                           
HETSYN     NMN NICOTINAMIDE MONONUCLEOTIDE                                      
FORMUL   1  CBV    C9 H13 BR N3 O8 P                                            
FORMUL   3   NA    4(NA 1+)                                                     
FORMUL   4  NMN    2(C11 H16 N2 O8 P 1+)                                        
FORMUL   9  HOH   *146(H2 O)                                                    
LINK         O3'   U A  20                 P   CBV A  21     1555   1555  1.61  
LINK         O3' CBV A  21                 P     G A  22     1555   1555  1.59  
LINK         OP1   G A  15                NA    NA A 101     1555   1555  2.83  
LINK         OP1   A A  16                NA    NA A 101     1555   1555  2.91  
LINK         OP2   A B  56                NA    NA B 105     1555   5565  2.74  
CRYST1   81.271   81.271   61.855  90.00  90.00 120.00 P 32 2 1      6          
ORIGX1      1.000000  0.000000  0.000000        0.00000                         
ORIGX2      0.000000  1.000000  0.000000        0.00000                         
ORIGX3      0.000000  0.000000  1.000000        0.00000                         
SCALE1      0.012305  0.007104  0.000000        0.00000                         
SCALE2      0.000000  0.014208  0.000000        0.00000                         
SCALE3      0.000000  0.000000  0.016167        0.00000                         
ATOM      1  O5'   A A   1      14.763  36.000   1.209  1.00 35.36           O  
ANISOU    1  O5'   A A   1     3589   4502   5343    399    180    494       O  
ATOM      2  C5'   A A   1      13.483  35.902   0.589  1.00 36.96           C  
ANISOU    2  C5'   A A   1     3786   4871   5386    357    164    436       C  
ATOM      3  C4'   A A   1      13.500  34.919  -0.551  1.00 30.83           C  
ANISOU    3  C4'   A A   1     3097   4001   4616    266    234    402       C  
ATOM      4  O4'   A A   1      14.125  35.513  -1.722  1.00 31.60           O  
ANISOU    4  O4'   A A   1     3279   3981   4746    353    298    371       O  
ATOM      5  C3'   A A   1      14.298  33.636  -0.258  1.00 33.90           C  
ANISOU    5  C3'   A A   1     3532   4208   5139    176    294    450       C  
ATOM      6  O3'   A A   1      13.563  32.474  -0.655  1.00 35.30           O  
ANISOU    6  O3'   A A   1     3756   4413   5243     28    315    420       O  
ATOM      7  C2'   A A   1      15.548  33.786  -1.121  1.00 39.69           C  
ANISOU    7  C2'   A A   1     4358   4720   6000    250    388    462       C  
ATOM      8  O2'   A A   1      16.128  32.563  -1.518  1.00 39.89           O  
ANISOU    8  O2'   A A   1     4480   4567   6112    176    485    488       O  
ATOM      9  C1'   A A   1      15.005  34.585  -2.296  1.00 33.87           C  
ANISOU    9  C1'   A A   1     3666   4055   5149    305    391    387       C  
ATOM     10  N9    A A   1      16.022  35.233  -3.137  1.00 30.34           N  
ANISOU   10  N9    A A   1     3290   3446   4794    418    467    388       N  
ATOM     11  C8    A A   1      17.325  35.523  -2.878  1.00 30.21           C  
ANISOU   11  C8    A A   1     3271   3263   4946    494    512    452       C  
ATOM     12  N7    A A   1      18.001  36.028  -3.882  1.00 29.71           N  
ANISOU   12  N7    A A   1     3282   3073   4935    581    589    442       N  
ATOM     13  C5    A A   1      17.028  36.094  -4.873  1.00 26.83           C  
ANISOU   13  C5    A A   1     2980   2802   4412    565    590    359       C  
ATOM     14  C6    A A   1      17.150  36.536  -6.207  1.00 27.20           C  
ANISOU   14  C6    A A   1     3130   2782   4423    635    660    312       C  
ATOM     15  N6    A A   1      18.221  37.036  -6.789  1.00 28.28           N  
ANISOU   15  N6    A A   1     3321   2745   4677    739    748    338       N  
ATOM     16  N1    A A   1      15.980  36.475  -6.932  1.00 27.85           N  
ANISOU   16  N1    A A   1     3248   3011   4323    590    627    237       N  
ATOM     17  C2    A A   1      14.865  35.931  -6.336  1.00 28.18           C  
ANISOU   17  C2    A A   1     3219   3238   4249    473    538    220       C  
ATOM     18  N3    A A   1      14.630  35.498  -5.103  1.00 27.51           N  
ANISOU   18  N3    A A   1     3036   3228   4187    402    476    260       N  
ATOM     19  C4    A A   1      15.838  35.589  -4.451  1.00 30.03           C  
ANISOU   19  C4    A A   1     3338   3388   4683    460    513    328       C  
ATOM     20  H5'   A A   1      13.226  36.775   0.252  1.00 44.39           H  
ATOM     21 H5''   A A   1      12.832  35.614   1.247  1.00 44.39           H  
ATOM     22  H4'   A A   1      12.584  34.700  -0.785  1.00 37.04           H  
ATOM     23  H3'   A A   1      14.527  33.592   0.684  1.00 40.71           H  
ATOM     24  H2'   A A   1      16.213  34.319  -0.657  1.00 47.66           H  
ATOM     25 HO2'   A A   1      15.774  32.314  -2.238  1.00 47.91           H  
ATOM     26  H1'   A A   1      14.492  34.016  -2.891  1.00 40.68           H  
ATOM     27  H8    A A   1      17.710  35.373  -2.045  1.00 36.29           H  
ATOM     28  H61   A A   1      18.178  37.314  -7.602  1.00 33.97           H  
ATOM     29  H62   A A   1      18.963  37.084  -6.357  1.00 33.97           H  
ATOM     30  H2    A A   1      14.135  35.852  -6.907  1.00 33.85           H  
ATOM     31 HO5'   A A   1      15.405  36.390   0.822  1.00 42.46           H  
ATOM     32  P     G A   2      12.616  31.753   0.427  1.00 36.82           P  
ANISOU   32  P     G A   2     3865   4758   5369    -89    253    442       P  
ATOM     33  OP1   G A   2      11.915  30.620  -0.267  1.00 40.13           O  
ANISOU   33  OP1   G A   2     4357   5184   5707   -254    284    399       O  
ATOM     34  OP2   G A   2      11.817  32.764   1.220  1.00 34.53           O  
ANISOU   34  OP2   G A   2     3446   4688   4984    -18    155    448       O  
ATOM     35  O5'   G A   2      13.618  31.151   1.513  1.00 36.14           O  
ANISOU   35  O5'   G A   2     3769   4524   5439    -85    283    526       O  
ATOM     36  C5'   G A   2      14.625  30.241   1.124  1.00 38.54           C  
ANISOU   36  C5'   G A   2     4177   4598   5867   -112    389    560       C  
ATOM     37  C4'   G A   2      15.363  29.724   2.325  1.00 35.24           C  
ANISOU   37  C4'   G A   2     3718   4101   5572   -103    398    653       C  
ATOM     38  O4'   G A   2      16.215  30.759   2.874  1.00 35.49           O  
ANISOU   38  O4'   G A   2     3679   4114   5692     28    353    701       O  
ATOM     39  C3'   G A   2      14.492  29.318   3.505  1.00 34.33           C  
ANISOU   39  C3'   G A   2     3518   4138   5387   -179    328    671       C  
ATOM     40  O3'   G A   2      13.931  28.049   3.309  1.00 35.33           O  
ANISOU   40  O3'   G A   2     3712   4242   5469   -326    382    656       O  
ATOM     41  C2'   G A   2      15.492  29.360   4.645  1.00 33.76           C  
ANISOU   41  C2'   G A   2     3393   3990   5445   -107    315    768       C  
ATOM     42  O2'   G A   2      16.402  28.277   4.544  1.00 35.95           O  
ANISOU   42  O2'   G A   2     3745   4069   5844   -132    422    832       O  
ATOM     43  C1'   G A   2      16.280  30.604   4.289  1.00 33.42           C  
ANISOU   43  C1'   G A   2     3333   3906   5460     24    293    767       C  
ATOM     44  N9    G A   2      15.779  31.838   4.928  1.00 30.55           N  
ANISOU   44  N9    G A   2     2883   3710   5013     92    182    746       N  
ATOM     45  C8    G A   2      15.026  32.849   4.400  1.00 31.38           C  
ANISOU   45  C8    G A   2     2977   3945   5000    138    141    674       C  
ATOM     46  N7    G A   2      14.807  33.814   5.249  1.00 30.86           N  
ANISOU   46  N7    G A   2     2850   3990   4884    207     60    683       N  
ATOM     47  C5    G A   2      15.514  33.412   6.383  1.00 24.79           C  
ANISOU   47  C5    G A   2     2052   3156   4210    197     37    762       C  
ATOM     48  C6    G A   2      15.622  34.066   7.625  1.00 27.18           C  
ANISOU   48  C6    G A   2     2306   3522   4498    246    -47    800       C  
ATOM     49  O6    G A   2      15.183  35.148   7.947  1.00 30.27           O  
ANISOU   49  O6    G A   2     2685   4020   4796    312   -105    774       O  
ATOM     50  N1    G A   2      16.364  33.350   8.501  1.00 28.35           N  
ANISOU   50  N1    G A   2     2435   3588   4748    215    -53    882       N  
ATOM     51  C2    G A   2      16.909  32.133   8.230  1.00 30.01           C  
ANISOU   51  C2    G A   2     2668   3671   5065    156     25    927       C  
ATOM     52  N2    G A   2      17.586  31.591   9.229  1.00 30.12           N  
ANISOU   52  N2    G A   2     2651   3630   5163    148      9   1017       N  
ATOM     53  N3    G A   2      16.833  31.501   7.074  1.00 27.11           N  
ANISOU   53  N3    G A   2     2361   3227   4713    114    118    892       N  
ATOM     54  C4    G A   2      16.108  32.204   6.215  1.00 26.83           C  
ANISOU   54  C4    G A   2     2344   3275   4574    132    110    806       C  
ATOM     55  H5'   G A   2      15.249  30.687   0.531  1.00 46.28           H  
ATOM     56 H5''   G A   2      14.219  29.496   0.652  1.00 46.28           H  
ATOM     57  H4'   G A   2      15.917  28.976   2.054  1.00 42.33           H  
ATOM     58  H3'   G A   2      13.792  29.972   3.661  1.00 41.23           H  
ATOM     59  H2'   G A   2      15.050  29.411   5.507  1.00 40.55           H  
ATOM     60 HO2'   G A   2      16.041  27.586   4.854  1.00 43.17           H  
ATOM     61  H1'   G A   2      17.200  30.475   4.570  1.00 40.14           H  
ATOM     62  H8    G A   2      14.705  32.850   3.528  1.00 37.69           H  
ATOM     63  H1    G A   2      16.500  33.687   9.281  1.00 34.05           H  
ATOM     64  H21   G A   2      17.639  31.999   9.984  1.00 36.18           H  
ATOM     65  H22   G A   2      17.973  30.830   9.123  1.00 36.18           H  
ATOM     66  P     A A   3      12.519  27.624   3.921  1.00 35.20           P  
ANISOU   66  P     A A   3     3628   4428   5319   -450    318    633       P  
ATOM     67  OP1   A A   3      12.014  26.399   3.199  1.00 39.38           O  
ANISOU   67  OP1   A A   3     4268   4900   5793   -620    389    592       O  
ATOM     68  OP2   A A   3      11.660  28.812   4.110  1.00 35.57           O  
ANISOU   68  OP2   A A   3     3560   4700   5255   -387    211    602       O  
ATOM     69  O5'   A A   3      12.943  26.820   5.141  1.00 43.90           O  
ANISOU   69  O5'   A A   3     4712   5461   6506   -469    342    717       O  
ATOM     70  C5'   A A   3      12.988  27.520   6.282  1.00 38.14           C  
ANISOU   70  C5'   A A   3     3872   4830   5788   -380    260    763       C  
ATOM     71  C4'   A A   3      13.856  26.863   7.285  1.00 35.19           C  
ANISOU   71  C4'   A A   3     3500   4337   5533   -359    294    858       C  
ATOM     72  O4'   A A   3      14.865  27.844   7.570  1.00 33.49           O  
ANISOU   72  O4'   A A   3     3244   4077   5406   -219    253    898       O  
ATOM     73  C3'   A A   3      12.999  26.777   8.523  1.00 33.99           C  
ANISOU   73  C3'   A A   3     3261   4348   5307   -391    226    882       C  
ATOM     74  O3'   A A   3      12.496  25.483   8.759  1.00 35.07           O  
ANISOU   74  O3'   A A   3     3437   4463   5423   -524    287    896       O  
ATOM     75  C2'   A A   3      13.846  27.373   9.619  1.00 33.38           C  
ANISOU   75  C2'   A A   3     3126   4251   5307   -272    169    957       C  
ATOM     76  O2'   A A   3      14.761  26.449  10.145  1.00 35.07           O  
ANISOU   76  O2'   A A   3     3373   4314   5638   -274    232   1044       O  
ATOM     77  C1'   A A   3      14.627  28.389   8.842  1.00 35.91           C  
ANISOU   77  C1'   A A   3     3458   4507   5678   -172    157    934       C  
ATOM     78  N9    A A   3      13.916  29.651   8.639  1.00 29.68           N  
ANISOU   78  N9    A A   3     2622   3876   4779   -117     77    870       N  
ATOM     79  C8    A A   3      13.293  30.136   7.529  1.00 29.11           C  
ANISOU   79  C8    A A   3     2568   3870   4624   -123     82    790       C  
ATOM     80  N7    A A   3      12.805  31.336   7.613  1.00 29.47           N  
ANISOU   80  N7    A A   3     2565   4051   4580    -42     13    759       N  
ATOM     81  C5    A A   3      13.186  31.672   8.916  1.00 27.73           C  
ANISOU   81  C5    A A   3     2304   3842   4390     15    -43    820       C  
ATOM     82  C6    A A   3      13.022  32.853   9.632  1.00 29.30           C  
ANISOU   82  C6    A A   3     2470   4139   4523    112   -119    823       C  
ATOM     83  N6    A A   3      12.410  33.916   9.134  1.00 30.67           N  
ANISOU   83  N6    A A   3     2637   4422   4593    181   -141    770       N  
ATOM     84  N1    A A   3      13.514  32.892  10.879  1.00 29.66           N  
ANISOU   84  N1    A A   3     2500   4162   4606    139   -167    887       N  
ATOM     85  C2    A A   3      14.130  31.804  11.369  1.00 30.90           C  
ANISOU   85  C2    A A   3     2659   4215   4865     81   -139    949       C  
ATOM     86  N3    A A   3      14.397  30.623  10.793  1.00 30.70           N  
ANISOU   86  N3    A A   3     2663   4083   4918      1    -56    962       N  
ATOM     87  C4    A A   3      13.863  30.654   9.550  1.00 29.26           C  
ANISOU   87  C4    A A   3     2510   3921   4688    -31    -12    888       C  
ATOM     88  H5'   A A   3      12.090  27.599   6.642  1.00 45.80           H  
ATOM     89 H5''   A A   3      13.332  28.408   6.097  1.00 45.80           H  
ATOM     90  H4'   A A   3      14.296  26.029   7.057  1.00 42.26           H  
ATOM     91  H3'   A A   3      12.247  27.379   8.417  1.00 40.83           H  
ATOM     92  H2'   A A   3      13.295  27.760  10.317  1.00 40.09           H  
ATOM     93 HO2'   A A   3      14.365  25.720  10.282  1.00 42.12           H  
ATOM     94  H1'   A A   3      15.455  28.562   9.316  1.00 43.13           H  
ATOM     95  H8    A A   3      13.220  29.632   6.751  1.00 34.97           H  
ATOM     96  H61   A A   3      12.329  34.628   9.609  1.00 36.84           H  
ATOM     97  H62   A A   3      12.093  33.894   8.334  1.00 36.84           H  
ATOM     98  H2    A A   3      14.417  31.882  12.249  1.00 37.11           H  
ATOM     99  P     G A   4      10.998  25.367   9.258  1.00 34.94           P  
ANISOU   99  P     G A   4     3345   4662   5267   -619    232    869       P  
ATOM    100  OP1   G A   4      10.706  23.916   9.250  1.00 36.46           O  
ANISOU  100  OP1   G A   4     3613   4777   5461   -774    320    879       O  
ATOM    101  OP2   G A   4      10.108  26.274   8.511  1.00 34.88           O  
ANISOU  101  OP2   G A   4     3286   4825   5143   -617    168    796       O  
ATOM    102  O5'   G A   4      11.042  25.863  10.763  1.00 35.32           O  
ANISOU  102  O5'   G A   4     3300   4800   5321   -522    160    939       O  
ATOM    103  C5'   G A   4      11.852  25.191  11.703  1.00 34.91           C  
ANISOU  103  C5'   G A   4     3270   4626   5366   -498    195   1023       C  
ATOM    104  C4'   G A   4      11.991  26.000  12.950  1.00 30.27           C  
ANISOU  104  C4'   G A   4     2606   4126   4769   -386    104   1074       C  
ATOM    105  O4'   G A   4      12.669  27.247  12.649  1.00 31.46           O  
ANISOU  105  O4'   G A   4     2743   4265   4946   -267     43   1058       O  
ATOM    106  C3'   G A   4      10.703  26.437  13.592  1.00 31.67           C  
ANISOU  106  C3'   G A   4     2706   4517   4811   -395     41   1060       C  
ATOM    107  O3'   G A   4      10.090  25.417  14.364  1.00 31.18           O  
ANISOU  107  O3'   G A   4     2634   4488   4724   -482     79   1101       O  
ATOM    108  C2'   G A   4      11.150  27.618  14.409  1.00 29.81           C  
ANISOU  108  C2'   G A   4     2436   4322   4569   -252    -47   1088       C  
ATOM    109  O2'   G A   4      11.847  27.177  15.554  1.00 33.21           O  
ANISOU  109  O2'   G A   4     2877   4678   5065   -222    -54   1171       O  
ATOM    110  C1'   G A   4      12.118  28.271  13.452  1.00 30.84           C  
ANISOU  110  C1'   G A   4     2602   4342   4774   -193    -50   1056       C  
ATOM    111  N9    G A   4      11.440  29.230  12.568  1.00 29.17           N  
ANISOU  111  N9    G A   4     2371   4240   4470   -167    -77    979       N  
ATOM    112  C8    G A   4      11.091  29.084  11.249  1.00 30.24           C  
ANISOU  112  C8    G A   4     2530   4375   4584   -226    -34    913       C  
ATOM    113  N7    G A   4      10.586  30.174  10.742  1.00 29.87           N  
ANISOU  113  N7    G A   4     2456   4443   4450   -162    -75    863       N  
ATOM    114  C5    G A   4      10.606  31.074  11.795  1.00 26.78           C  
ANISOU  114  C5    G A   4     2032   4120   4021    -56   -141    897       C  
ATOM    115  C6    G A   4      10.163  32.434  11.841  1.00 26.95           C  
ANISOU  115  C6    G A   4     2034   4263   3942     56   -191    873       C  
ATOM    116  O6    G A   4       9.663  33.119  10.931  1.00 30.06           O  
ANISOU  116  O6    G A   4     2420   4738   4264     91   -188    821       O  
ATOM    117  N1    G A   4      10.332  32.959  13.117  1.00 26.35           N  
ANISOU  117  N1    G A   4     1959   4209   3842    132   -242    920       N  
ATOM    118  C2    G A   4      10.901  32.299  14.162  1.00 29.45           C  
ANISOU  118  C2    G A   4     2362   4524   4303    106   -254    982       C  
ATOM    119  N2    G A   4      10.987  32.992  15.311  1.00 31.72           N  
ANISOU  119  N2    G A   4     2665   4846   4541    186   -313   1018       N  
ATOM    120  N3    G A   4      11.345  31.039  14.124  1.00 28.78           N  
ANISOU  120  N3    G A   4     2283   4332   4319     13   -208   1012       N  
ATOM    121  C4    G A   4      11.125  30.506  12.912  1.00 26.88           C  
ANISOU  121  C4    G A   4     2051   4066   4098    -64   -148    964       C  
ATOM    122  H5'   G A   4      12.730  25.039  11.319  1.00 41.92           H  
ATOM    123 H5''   G A   4      11.449  24.335  11.919  1.00 41.92           H  
ATOM    124  H4'   G A   4      12.516  25.501  13.596  1.00 36.36           H  
ATOM    125  H3'   G A   4      10.082  26.727  12.905  1.00 38.04           H  
ATOM    126  H2'   G A   4      10.422  28.216  14.641  1.00 35.81           H  
ATOM    127 HO2'   G A   4      12.673  27.237  15.412  1.00 39.89           H  
ATOM    128  H1'   G A   4      12.822  28.718  13.948  1.00 37.04           H  
ATOM    129  H8    G A   4      11.202  28.295  10.769  1.00 36.32           H  
ATOM    130  H1    G A   4      10.055  33.761  13.256  1.00 31.65           H  
ATOM    131  H21   G A   4      10.704  33.804  15.346  1.00 38.10           H  
ATOM    132  H22   G A   4      11.325  32.624  16.011  1.00 38.10           H  
ATOM    133  P     C A   5       8.515  25.269  14.399  1.00 34.52           P  
ANISOU  133  P     C A   5     2990   5111   5014   -578     70   1074       P  
ATOM    134  OP1   C A   5       8.261  24.092  15.240  1.00 34.50           O  
ANISOU  134  OP1   C A   5     3001   5081   5027   -663    127   1130       O  
ATOM    135  OP2   C A   5       7.973  25.311  13.025  1.00 32.75           O  
ANISOU  135  OP2   C A   5     2771   4931   4741   -665     83    995       O  
ATOM    136  O5'   C A   5       8.041  26.602  15.127  1.00 32.67           O  
ANISOU  136  O5'   C A   5     2676   5047   4690   -443    -21   1086       O  
ATOM    137  C5'   C A   5       8.391  26.841  16.471  1.00 33.68           C  
ANISOU  137  C5'   C A   5     2801   5169   4825   -348    -56   1153       C  
ATOM    138  C4'   C A   5       7.969  28.225  16.873  1.00 29.17           C  
ANISOU  138  C4'   C A   5     2191   4738   4156   -220   -130   1148       C  
ATOM    139  O4'   C A   5       8.587  29.223  16.034  1.00 34.13           O  
ANISOU  139  O4'   C A   5     2845   5321   4803   -145   -164   1096       O  
ATOM    140  C3'   C A   5       6.477  28.538  16.719  1.00 29.68           C  
ANISOU  140  C3'   C A   5     2171   5021   4085   -239   -130   1136       C  
ATOM    141  O3'   C A   5       5.715  27.963  17.733  1.00 32.84           O  
ANISOU  141  O3'   C A   5     2530   5509   4437   -272   -110   1196       O  
ATOM    142  C2'   C A   5       6.476  30.068  16.758  1.00 30.78           C  
ANISOU  142  C2'   C A   5     2311   5233   4150    -84   -188   1120       C  
ATOM    143  O2'   C A   5       6.672  30.522  18.100  1.00 33.97           O  
ANISOU  143  O2'   C A   5     2747   5638   4522     19   -222   1174       O  
ATOM    144  C1'   C A   5       7.753  30.390  15.984  1.00 28.34           C  
ANISOU  144  C1'   C A   5     2072   4753   3945    -58   -202   1074       C  
ATOM    145  N1    C A   5       7.501  30.782  14.587  1.00 28.17           N  
ANISOU  145  N1    C A   5     2036   4766   3901    -75   -191   1006       N  
ATOM    146  C2    C A   5       7.175  32.112  14.341  1.00 27.86           C  
ANISOU  146  C2    C A   5     1987   4826   3772     45   -224    982       C  
ATOM    147  O2    C A   5       7.204  32.865  15.319  1.00 29.37           O  
ANISOU  147  O2    C A   5     2199   5048   3912    153   -257   1016       O  
ATOM    148  N3    C A   5       6.891  32.543  13.117  1.00 27.76           N  
ANISOU  148  N3    C A   5     1960   4862   3726     47   -215    926       N  
ATOM    149  C4    C A   5       6.917  31.673  12.109  1.00 28.57           C  
ANISOU  149  C4    C A   5     2064   4913   3877    -79   -180    888       C  
ATOM    150  N4    C A   5       6.603  32.111  10.888  1.00 28.14           N  
ANISOU  150  N4    C A   5     2001   4914   3777    -76   -176    833       N  
ATOM    151  C5    C A   5       7.209  30.293  12.319  1.00 28.83           C  
ANISOU  151  C5    C A   5     2119   4839   3996   -212   -141    907       C  
ATOM    152  C6    C A   5       7.498  29.891  13.562  1.00 30.34           C  
ANISOU  152  C6    C A   5     2317   4985   4224   -201   -145    969       C  
ATOM    153  H5'   C A   5       9.351  26.753  16.575  1.00 40.45           H  
ATOM    154 H5''   C A   5       7.950  26.191  17.040  1.00 40.45           H  
ATOM    155  H4'   C A   5       8.254  28.366  17.790  1.00 34.83           H  
ATOM    156  H3'   C A   5       6.158  28.232  15.856  1.00 35.43           H  
ATOM    157  H2'   C A   5       5.684  30.441  16.342  1.00 36.97           H  
ATOM    158 HO2'   C A   5       6.024  30.272  18.571  1.00 40.80           H  
ATOM    159  H1'   C A   5       8.218  31.125  16.412  1.00 33.83           H  
ATOM    160  H41   C A   5       6.613  31.569  10.221  1.00 33.80           H  
ATOM    161  H42   C A   5       6.392  32.937  10.769  1.00 33.80           H  
ATOM    162  H5    C A   5       7.199  29.689  11.611  1.00 34.63           H  
ATOM    163  H6    C A   5       7.698  28.997  13.725  1.00 36.44           H  
ATOM    164  P     G A   6       4.483  27.033  17.338  1.00 37.14           P  
ANISOU  164  P     G A   6     3050   5463   5598    164    543    655       P  
ATOM    165  OP1   G A   6       3.930  26.663  18.651  1.00 35.46           O  
ANISOU  165  OP1   G A   6     2883   5263   5327    206    413    637       O  
ATOM    166  OP2   G A   6       4.851  26.033  16.295  1.00 39.61           O  
ANISOU  166  OP2   G A   6     3388   5740   5923    268    770    669       O  
ATOM    167  O5'   G A   6       3.519  28.004  16.542  1.00 32.86           O  
ANISOU  167  O5'   G A   6     2629   4885   4972     38    536    584       O  
ATOM    168  C5'   G A   6       2.831  29.070  17.197  1.00 28.69           C  
ANISOU  168  C5'   G A   6     2128   4338   4435    -70    368    531       C  
ATOM    169  C4'   G A   6       1.365  29.066  16.834  1.00 29.94           C  
ANISOU  169  C4'   G A   6     2481   4442   4453   -103    380    454       C  
ATOM    170  O4'   G A   6       1.194  29.294  15.399  1.00 30.73           O  
ANISOU  170  O4'   G A   6     2614   4565   4496   -123    509    486       O  
ATOM    171  C3'   G A   6       0.722  27.720  17.124  1.00 28.55           C  
ANISOU  171  C3'   G A   6     2424   4226   4196    -15    429    400       C  
ATOM    172  O3'   G A   6      -0.607  27.879  17.587  1.00 27.48           O  
ANISOU  172  O3'   G A   6     2413   4048   3981    -55    352    336       O  
ATOM    173  C2'   G A   6       0.655  27.070  15.745  1.00 29.99           C  
ANISOU  173  C2'   G A   6     2667   4404   4324     13    598    360       C  
ATOM    174  O2'   G A   6      -0.333  26.061  15.674  1.00 31.19           O  
ANISOU  174  O2'   G A   6     2948   4477   4426     37    642    252       O  
ATOM    175  C1'   G A   6       0.346  28.287  14.887  1.00 27.94           C  
ANISOU  175  C1'   G A   6     2407   4205   4004    -78    584    390       C  
ATOM    176  N9    G A   6       0.577  28.102  13.453  1.00 28.87           N  
ANISOU  176  N9    G A   6     2530   4416   4024    -44    735    393       N  
ATOM    177  C8    G A   6       1.042  26.987  12.845  1.00 31.50           C  
ANISOU  177  C8    G A   6     2878   4770   4321     50    881    319       C  
ATOM    178  N7    G A   6       1.072  27.087  11.544  1.00 33.35           N  
ANISOU  178  N7    G A   6     3125   5142   4405     77    996    306       N  
ATOM    179  C5    G A   6       0.544  28.332  11.297  1.00 28.52           C  
ANISOU  179  C5    G A   6     2498   4600   3737     -2    920    419       C  
ATOM    180  C6    G A   6       0.312  28.971  10.097  1.00 29.63           C  
ANISOU  180  C6    G A   6     2628   4924   3707      9    990    505       C  
ATOM    181  O6    G A   6       0.558  28.543   8.983  1.00 32.00           O  
ANISOU  181  O6    G A   6     2935   5399   3823     94   1128    468       O  
ATOM    182  N1    G A   6      -0.201  30.251  10.287  1.00 29.73           N  
ANISOU  182  N1    G A   6     2602   4916   3778    -71    899    661       N  
ATOM    183  C2    G A   6      -0.482  30.809  11.506  1.00 28.79           C  
ANISOU  183  C2    G A   6     2475   4617   3848   -157    754    666       C  
ATOM    184  N2    G A   6      -0.987  32.042  11.472  1.00 31.10           N  
ANISOU  184  N2    G A   6     2727   4882   4206   -217    707    802       N  
ATOM    185  N3    G A   6      -0.305  30.200  12.675  1.00 26.62           N  
ANISOU  185  N3    G A   6     2222   4211   3681   -166    671    552       N  
ATOM    186  C4    G A   6       0.219  28.978  12.471  1.00 27.04           C  
ANISOU  186  C4    G A   6     2297   4287   3690    -83    764    461       C  
ATOM    187  H5'   G A   6       3.225  29.915  16.931  1.00 34.46           H  
ATOM    188 H5''   G A   6       2.923  28.967  18.157  1.00 34.46           H  
ATOM    189  H4'   G A   6       0.904  29.788  17.287  1.00 35.96           H  
ATOM    190  H3'   G A   6       1.267  27.224  17.754  1.00 34.29           H  
ATOM    191  H2'   G A   6       1.510  26.707  15.464  1.00 36.03           H  
ATOM    192 HO2'   G A   6      -1.082  26.420  15.553  1.00 37.47           H  
ATOM    193  H1'   G A   6      -0.579  28.559  14.993  1.00 33.56           H  
ATOM    194  H8    G A   6       1.313  26.226  13.306  1.00 37.84           H  
ATOM    195  H1    G A   6      -0.353  30.727   9.586  1.00 35.71           H  
ATOM    196  H21   G A   6      -1.103  32.439  10.718  1.00 37.35           H  
ATOM    197  H22   G A   6      -1.198  32.440  12.205  1.00 37.35           H  
ATOM    198  P     U A   7      -0.946  28.146  19.131  1.00 27.74           P  
ANISOU  198  P     U A   7     2441   4105   3995    -37    207    332       P  
ATOM    199  OP1   U A   7       0.092  27.498  20.009  1.00 29.99           O  
ANISOU  199  OP1   U A   7     2610   4465   4318     69    187    406       O  
ATOM    200  OP2   U A   7      -2.401  27.795  19.332  1.00 25.74           O  
ANISOU  200  OP2   U A   7     2324   3790   3665    -38    214    293       O  
ATOM    201  O5'   U A   7      -0.856  29.714  19.224  1.00 28.97           O  
ANISOU  201  O5'   U A   7     2541   4274   4194   -144     94    293       O  
ATOM    202  C5'   U A   7      -0.953  30.290  20.508  1.00 26.44           C  
ANISOU  202  C5'   U A   7     2192   4002   3853   -144    -52    225       C  
ATOM    203  C4'   U A   7      -1.133  31.779  20.435  1.00 24.74           C  
ANISOU  203  C4'   U A   7     1945   3721   3732   -258   -125    147       C  
ATOM    204  O4'   U A   7      -0.052  32.419  19.719  1.00 29.79           O  
ANISOU  204  O4'   U A   7     2440   4329   4552   -333   -101    195       O  
ATOM    205  C3'   U A   7      -2.355  32.282  19.715  1.00 27.09           C  
ANISOU  205  C3'   U A   7     2356   3919   4016   -307    -65    160       C  
ATOM    206  O3'   U A   7      -3.534  32.068  20.454  1.00 27.41           O  
ANISOU  206  O3'   U A   7     2512   3964   3939   -262    -95    109       O  
ATOM    207  C2'   U A   7      -1.995  33.739  19.553  1.00 28.66           C  
ANISOU  207  C2'   U A   7     2454   4025   4409   -409   -104    134       C  
ATOM    208  O2'   U A   7      -2.140  34.385  20.816  1.00 27.83           O  
ANISOU  208  O2'   U A   7     2334   3913   4327   -421   -236    -35       O  
ATOM    209  C1'   U A   7      -0.516  33.625  19.183  1.00 29.67           C  
ANISOU  209  C1'   U A   7     2422   4191   4660   -429    -84    196       C  
ATOM    210  N1    U A   7      -0.351  33.599  17.705  1.00 25.79           N  
ANISOU  210  N1    U A   7     1915   3686   4199   -439     72    361       N  
ATOM    211  C2    U A   7      -0.440  34.812  17.065  1.00 27.32           C  
ANISOU  211  C2    U A   7     2040   3776   4565   -516    119    447       C  
ATOM    212  O2    U A   7      -0.551  35.882  17.647  1.00 30.42           O  
ANISOU  212  O2    U A   7     2375   4042   5141   -590     43    372       O  
ATOM    213  N3    U A   7      -0.326  34.734  15.691  1.00 27.96           N  
ANISOU  213  N3    U A   7     2104   3911   4608   -491    274    631       N  
ATOM    214  C4    U A   7      -0.189  33.571  14.958  1.00 26.56           C  
ANISOU  214  C4    U A   7     1989   3874   4229   -406    370    665       C  
ATOM    215  O4    U A   7      -0.108  33.652  13.720  1.00 32.46           O  
ANISOU  215  O4    U A   7     2714   4707   4913   -374    506    811       O  
ATOM    216  C5    U A   7      -0.153  32.373  15.740  1.00 26.50           C  
ANISOU  216  C5    U A   7     2057   3904   4108   -347    313    531       C  
ATOM    217  C6    U A   7      -0.251  32.408  17.075  1.00 27.41           C  
ANISOU  217  C6    U A   7     2178   3979   4257   -358    173    415       C  
ATOM    218  H5'   U A   7      -0.144  30.093  21.005  1.00 31.77           H  
ATOM    219 H5''   U A   7      -1.711  29.902  20.972  1.00 31.77           H  
ATOM    220  H4'   U A   7      -1.133  32.104  21.349  1.00 29.72           H  
ATOM    221  H3'   U A   7      -2.449  31.861  18.846  1.00 32.54           H  
ATOM    222  H2'   U A   7      -2.486  34.196  18.853  1.00 34.42           H  
ATOM    223 HO2'   U A   7      -1.404  34.360  21.221  1.00 33.43           H  
ATOM    224  H1'   U A   7      -0.002  34.357  19.559  1.00 35.64           H  
ATOM    225  H3    U A   7      -0.343  35.473  15.253  1.00 33.59           H  
ATOM    226  H5    U A   7      -0.060  31.553  15.311  1.00 31.84           H  
ATOM    227  H6    U A   7      -0.249  31.617  17.566  1.00 32.93           H  
ATOM    228  P     U A   8      -4.948  32.006  19.712  1.00 26.77           P  
ANISOU  228  P     U A   8     2546   3823   3802   -277    -22    154       P  
ATOM    229  OP1   U A   8      -5.926  31.607  20.775  1.00 25.63           O  
ANISOU  229  OP1   U A   8     2480   3701   3558   -209    -49    117       O  
ATOM    230  OP2   U A   8      -4.938  31.286  18.440  1.00 25.89           O  
ANISOU  230  OP2   U A   8     2454   3727   3655   -285     77    223       O  
ATOM    231  O5'   U A   8      -5.262  33.477  19.237  1.00 26.51           O  
ANISOU  231  O5'   U A   8     2480   3700   3893   -356    -29    166       O  
ATOM    232  C5'   U A   8      -5.363  34.564  20.127  1.00 29.50           C  
ANISOU  232  C5'   U A   8     2831   4006   4372   -378   -103     60       C  
ATOM    233  C4'   U A   8      -5.445  35.852  19.360  1.00 26.77           C  
ANISOU  233  C4'   U A   8     2420   3524   4228   -451    -58    129       C  
ATOM    234  O4'   U A   8      -4.239  36.042  18.579  1.00 25.75           O  
ANISOU  234  O4'   U A   8     2168   3385   4230   -504    -17    220       O  
ATOM    235  C3'   U A   8      -6.553  35.951  18.328  1.00 25.67           C  
ANISOU  235  C3'   U A   8     2331   3379   4042   -440     27    287       C  
ATOM    236  O3'   U A   8      -7.806  36.134  18.981  1.00 24.78           O  
ANISOU  236  O3'   U A   8     2297   3234   3886   -400      9    233       O  
ATOM    237  C2'   U A   8      -6.057  37.078  17.458  1.00 24.37           C  
ANISOU  237  C2'   U A   8     2047   3114   4100   -495     96    428       C  
ATOM    238  O2'   U A   8      -6.203  38.316  18.109  1.00 26.53           O  
ANISOU  238  O2'   U A   8     2270   3193   4617   -529     78    350       O  
ATOM    239  C1'   U A   8      -4.551  36.747  17.393  1.00 24.90           C  
ANISOU  239  C1'   U A   8     2021   3219   4222   -528     88    409       C  
ATOM    240  N1    U A   8      -4.254  35.853  16.248  1.00 24.30           N  
ANISOU  240  N1    U A   8     1953   3299   3980   -492    174    545       N  
ATOM    241  C2    U A   8      -4.148  36.433  14.987  1.00 25.36           C  
ANISOU  241  C2    U A   8     2010   3459   4166   -492    289    764       C  
ATOM    242  O2    U A   8      -4.250  37.594  14.813  1.00 28.39           O  
ANISOU  242  O2    U A   8     2308   3715   4764   -524    330    880       O  
ATOM    243  N3    U A   8      -3.936  35.574  13.972  1.00 26.44           N  
ANISOU  243  N3    U A   8     2168   3782   4096   -441    364    840       N  
ATOM    244  C4    U A   8      -3.791  34.205  14.085  1.00 26.44           C  
ANISOU  244  C4    U A   8     2254   3887   3904   -402    346    703       C  
ATOM    245  O4    U A   8      -3.562  33.549  13.064  1.00 27.75           O  
ANISOU  245  O4    U A   8     2428   4207   3908   -354    433    745       O  
ATOM    246  C5    U A   8      -3.803  33.696  15.413  1.00 25.14           C  
ANISOU  246  C5    U A   8     2144   3646   3762   -407    243    528       C  
ATOM    247  C6    U A   8      -4.067  34.510  16.415  1.00 26.75           C  
ANISOU  247  C6    U A   8     2336   3728   4101   -444    158    464       C  
ATOM    248  H5'   U A   8      -4.585  34.582  20.705  1.00 35.44           H  
ATOM    249 H5''   U A   8      -6.159  34.462  20.672  1.00 35.44           H  
ATOM    250  H4'   U A   8      -5.534  36.581  19.993  1.00 32.16           H  
ATOM    251  H3'   U A   8      -6.615  35.172  17.752  1.00 30.84           H  
ATOM    252  H2'   U A   8      -6.478  37.078  16.584  1.00 29.28           H  
ATOM    253 HO2'   U A   8      -7.021  38.473  18.216  1.00 31.87           H  
ATOM    254  H1'   U A   8      -4.027  37.561  17.333  1.00 29.92           H  
ATOM    255  H3    U A   8      -3.887  35.908  13.182  1.00 31.76           H  
ATOM    256  H5    U A   8      -3.625  32.797  15.573  1.00 30.20           H  
ATOM    257  H6    U A   8      -4.129  34.155  17.272  1.00 32.14           H  
ATOM    258  P     G A   9      -9.195  36.217  18.202  1.00 24.73           P  
ANISOU  258  P     G A   9     2326   3248   3823   -376     64    379       P  
ATOM    259  OP1   G A   9     -10.201  35.620  19.148  1.00 26.12           O  
ANISOU  259  OP1   G A   9     2587   3454   3882   -319     37    293       O  
ATOM    260  OP2   G A   9      -9.050  35.711  16.798  1.00 26.55           O  
ANISOU  260  OP2   G A   9     2531   3606   3951   -390    111    524       O  
ATOM    261  O5'   G A   9      -9.433  37.772  18.090  1.00 25.59           O  
ANISOU  261  O5'   G A   9     2360   3183   4179   -390    108    448       O  
ATOM    262  C5'   G A   9      -9.413  38.615  19.233  1.00 28.06           C  
ANISOU  262  C5'   G A   9     2669   3336   4655   -388     81    273       C  
ATOM    263  C4'   G A   9     -10.314  39.804  19.028  1.00 31.10           C  
ANISOU  263  C4'   G A   9     3014   3553   5248   -362    160    371       C  
ATOM    264  O4'   G A   9     -10.108  40.725  20.109  1.00 30.56           O  
ANISOU  264  O4'   G A   9     2930   3293   5387   -369    143    139       O  
ATOM    265  C3'   G A   9     -10.081  40.572  17.751  1.00 28.33           C  
ANISOU  265  C3'   G A   9     2544   3131   5088   -388    255    639       C  
ATOM    266  O3'   G A   9     -11.309  41.178  17.327  1.00 30.14           O  
ANISOU  266  O3'   G A   9     2749   3317   5386   -319    332    830       O  
ATOM    267  C2'   G A   9      -9.115  41.656  18.200  1.00 31.68           C  
ANISOU  267  C2'   G A   9     2869   3300   5867   -457    272    521       C  
ATOM    268  O2'   G A   9      -9.105  42.766  17.335  1.00 32.81           O  
ANISOU  268  O2'   G A   9     2878   3264   6326   -463    402    777       O  
ATOM    269  C1'   G A   9      -9.644  41.953  19.606  1.00 33.83           C  
ANISOU  269  C1'   G A   9     3218   3470   6167   -426    218    218       C  
ATOM    270  N9    G A   9      -8.673  42.515  20.538  1.00 32.64           N  
ANISOU  270  N9    G A   9     3014   3172   6214   -499    148    -86       N  
ATOM    271  C8    G A   9      -8.806  43.670  21.262  1.00 40.29           C  
ANISOU  271  C8    G A   9     3942   3878   7489   -513    170   -307       C  
ATOM    272  N7    G A   9      -7.739  43.999  21.965  1.00 40.07           N  
ANISOU  272  N7    G A   9     3841   3775   7608   -606     70   -603       N  
ATOM    273  C5    G A   9      -6.854  42.967  21.680  1.00 39.74           C  
ANISOU  273  C5    G A   9     3792   3974   7335   -642    -16   -525       C  
ATOM    274  C6    G A   9      -5.540  42.734  22.159  1.00 41.16           C  
ANISOU  274  C6    G A   9     3883   4231   7526   -730   -150   -722       C  
ATOM    275  O6    G A   9      -4.821  43.435  22.931  1.00 43.41           O  
ANISOU  275  O6    G A   9     4063   4396   8036   -818   -248  -1039       O  
ATOM    276  N1    G A   9      -5.014  41.567  21.593  1.00 39.08           N  
ANISOU  276  N1    G A   9     3636   4208   7005   -715   -169   -524       N  
ATOM    277  C2    G A   9      -5.686  40.713  20.737  1.00 35.36           C  
ANISOU  277  C2    G A   9     3264   3883   6289   -637    -84   -242       C  
ATOM    278  N2    G A   9      -5.023  39.656  20.321  1.00 33.80           N  
ANISOU  278  N2    G A   9     3067   3878   5897   -630   -104   -136       N  
ATOM    279  N3    G A   9      -6.911  40.909  20.310  1.00 32.50           N  
ANISOU  279  N3    G A   9     2977   3476   5896   -572     11    -92       N  
ATOM    280  C4    G A   9      -7.412  42.052  20.811  1.00 33.79           C  
ANISOU  280  C4    G A   9     3117   3410   6313   -574     43   -221       C  
ATOM    281  H5'   G A   9      -8.506  38.923  19.389  1.00 33.70           H  
ATOM    282 H5''   G A   9      -9.714  38.114  20.007  1.00 33.70           H  
ATOM    283  H4'   G A   9     -11.239  39.511  19.040  1.00 37.35           H  
ATOM    284  H3'   G A   9      -9.702  40.011  17.057  1.00 34.03           H  
ATOM    285  H2'   G A   9      -8.209  41.322  18.295  1.00 38.05           H  
ATOM    286 HO2'   G A   9      -9.327  43.451  17.768  1.00 39.41           H  
ATOM    287  H1'   G A   9     -10.386  42.574  19.537  1.00 40.64           H  
ATOM    288  H8    G A   9      -9.584  44.180  21.259  1.00 48.39           H  
ATOM    289  H1    G A   9      -4.203  41.363  21.795  1.00 46.93           H  
ATOM    290  H21   G A   9      -4.219  39.518  20.594  1.00 40.59           H  
ATOM    291  H22   G A   9      -5.393  39.103  19.776  1.00 40.59           H  
ATOM    292  P     C A  10     -12.197  40.478  16.175  1.00 29.48           P  
ANISOU  292  P     C A  10     2665   3499   5038   -269    337   1078       P  
ATOM    293  OP1   C A  10     -11.341  39.859  15.166  1.00 30.34           O  
ANISOU  293  OP1   C A  10     2746   3794   4989   -303    332   1176       O  
ATOM    294  OP2   C A  10     -13.173  41.542  15.806  1.00 29.10           O  
ANISOU  294  OP2   C A  10     2527   3349   5180   -195    429   1309       O  
ATOM    295  O5'   C A  10     -12.973  39.307  16.896  1.00 28.42           O  
ANISOU  295  O5'   C A  10     2651   3502   4647   -251    249    901       O  
ATOM    296  C5'   C A  10     -14.022  39.574  17.827  1.00 26.63           C  
ANISOU  296  C5'   C A  10     2461   3188   4470   -190    261    824       C  
ATOM    297  C4'   C A  10     -14.535  38.294  18.437  1.00 26.73           C  
ANISOU  297  C4'   C A  10     2563   3345   4249   -180    198    700       C  
ATOM    298  O4'   C A  10     -15.155  37.525  17.387  1.00 26.07           O  
ANISOU  298  O4'   C A  10     2444   3455   4005   -198    168    844       O  
ATOM    299  C3'   C A  10     -13.491  37.382  19.068  1.00 27.05           C  
ANISOU  299  C3'   C A  10     2678   3434   4168   -217    139    509       C  
ATOM    300  O3'   C A  10     -14.197  36.692  20.115  1.00 29.05           O  
ANISOU  300  O3'   C A  10     2996   3731   4312   -158    132    416       O  
ATOM    301  C2'   C A  10     -13.187  36.395  17.955  1.00 24.72           C  
ANISOU  301  C2'   C A  10     2371   3300   3720   -269    111    591       C  
ATOM    302  O2'   C A  10     -12.659  35.170  18.407  1.00 25.33           O  
ANISOU  302  O2'   C A  10     2510   3443   3671   -282     75    466       O  
ATOM    303  C1'   C A  10     -14.590  36.231  17.357  1.00 22.59           C  
ANISOU  303  C1'   C A  10     2063   3127   3394   -248    113    726       C  
ATOM    304  N1    C A  10     -14.565  35.795  15.958  1.00 22.59           N  
ANISOU  304  N1    C A  10     2011   3307   3264   -287     87    828       N  
ATOM    305  C2    C A  10     -14.981  34.490  15.671  1.00 22.81           C  
ANISOU  305  C2    C A  10     2058   3467   3142   -326     34    743       C  
ATOM    306  O2    C A  10     -15.373  33.781  16.571  1.00 24.10           O  
ANISOU  306  O2    C A  10     2266   3569   3321   -325     30    643       O  
ATOM    307  N3    C A  10     -14.933  34.117  14.379  1.00 23.54           N  
ANISOU  307  N3    C A  10     2103   3754   3086   -357      0    778       N  
ATOM    308  C4    C A  10     -14.513  34.938  13.428  1.00 23.61           C  
ANISOU  308  C4    C A  10     2050   3860   3060   -330     29    940       C  
ATOM    309  N4    C A  10     -14.475  34.537  12.156  1.00 24.78           N  
ANISOU  309  N4    C A  10     2151   4264   3001   -336     -2    968       N  
ATOM    310  C5    C A  10     -14.195  36.279  13.732  1.00 26.07           C  
ANISOU  310  C5    C A  10     2326   4013   3566   -285    102   1092       C  
ATOM    311  C6    C A  10     -14.234  36.655  15.000  1.00 26.36           C  
ANISOU  311  C6    C A  10     2412   3825   3778   -276    122   1001       C  
ATOM    312  H5'   C A  10     -14.749  40.024  17.369  1.00 31.99           H  
ATOM    313 H5''   C A  10     -13.686  40.151  18.530  1.00 31.99           H  
ATOM    314  H4'   C A  10     -15.187  38.512  19.121  1.00 32.11           H  
ATOM    315  H3'   C A  10     -12.683  37.837  19.352  1.00 32.50           H  
ATOM    316  H2'   C A  10     -12.587  36.782  17.299  1.00 29.70           H  
ATOM    317 HO2'   C A  10     -12.666  35.163  19.247  1.00 30.43           H  
ATOM    318  H1'   C A  10     -15.119  35.621  17.894  1.00 27.14           H  
ATOM    319  H41   C A  10     -14.201  35.076  11.543  1.00 29.56           H  
ATOM    320  H42   C A  10     -14.723  33.741  11.948  1.00 29.56           H  
ATOM    321  H5    C A  10     -13.965  36.880  13.061  1.00 31.32           H  
ATOM    322  H6    C A  10     -14.027  37.534  15.225  1.00 31.67           H  
ATOM    323  P     G A  11     -14.070  37.252  21.607  1.00 39.17           P  
ANISOU  323  P     G A  11     5586   4432   4864    122    688    928       P  
ATOM    324  OP1   G A  11     -15.219  38.109  21.775  1.00 52.94           O  
ANISOU  324  OP1   G A  11     7400   6075   6642    406    811    934       O  
ATOM    325  OP2   G A  11     -12.646  37.576  21.897  1.00 42.71           O  
ANISOU  325  OP2   G A  11     6308   4775   5143   -182    724   1039       O  
ATOM    326  O5'   G A  11     -14.140  35.977  22.530  1.00 33.11           O  
ANISOU  326  O5'   G A  11     4596   3708   4275   -114    674    798       O  
ATOM    327  C5'   G A  11     -15.337  35.268  22.751  1.00 31.21           C  
ANISOU  327  C5'   G A  11     4068   3578   4213    -24    664    651       C  
ATOM    328  C4'   G A  11     -15.117  34.457  23.976  1.00 24.55           C  
ANISOU  328  C4'   G A  11     3226   2640   3462   -342    719    587       C  
ATOM    329  O4'   G A  11     -16.235  34.561  24.882  1.00 24.41           O  
ANISOU  329  O4'   G A  11     3158   2569   3548   -339    876    497       O  
ATOM    330  C3'   G A  11     -14.849  32.971  23.763  1.00 27.18           C  
ANISOU  330  C3'   G A  11     3337   3109   3883   -480    551    488       C  
ATOM    331  O3'   G A  11     -13.557  32.560  24.192  1.00 26.73           O  
ANISOU  331  O3'   G A  11     3415   2965   3776   -716    507    562       O  
ATOM    332  C2'   G A  11     -15.878  32.294  24.676  1.00 24.45           C  
ANISOU  332  C2'   G A  11     2857   2756   3677   -604    624    350       C  
ATOM    333  O2'   G A  11     -15.388  31.192  25.374  1.00 27.93           O  
ANISOU  333  O2'   G A  11     3322   3123   4168   -885    572    313       O  
ATOM    334  C1'   G A  11     -16.216  33.423  25.663  1.00 27.94           C  
ANISOU  334  C1'   G A  11     3512   3014   4089   -620    853    404       C  
ATOM    335  N9    G A  11     -17.479  33.270  26.370  1.00 26.66           N  
ANISOU  335  N9    G A  11     3205   2889   4034   -632    986    270       N  
ATOM    336  C8    G A  11     -18.756  33.409  25.865  1.00 25.45           C  
ANISOU  336  C8    G A  11     2772   2948   3949   -370   1004    171       C  
ATOM    337  N7    G A  11     -19.667  33.184  26.728  1.00 27.80           N  
ANISOU  337  N7    G A  11     2957   3280   4325   -476   1146     50       N  
ATOM    338  C5    G A  11     -18.990  32.864  27.885  1.00 24.97           C  
ANISOU  338  C5    G A  11     2849   2691   3947   -841   1226     71       C  
ATOM    339  C6    G A  11     -19.501  32.544  29.165  1.00 25.64           C  
ANISOU  339  C6    G A  11     2969   2702   4069  -1122   1395    -28       C  
ATOM    340  O6    G A  11     -20.614  32.386  29.617  1.00 27.48           O  
ANISOU  340  O6    G A  11     3010   3064   4366  -1149   1526   -172       O  
ATOM    341  N1    G A  11     -18.439  32.248  30.024  1.00 28.66           N  
ANISOU  341  N1    G A  11     3643   2983   4263  -1221   1148     60       N  
ATOM    342  C2    G A  11     -17.106  32.387  29.701  1.00 26.01           C  
ANISOU  342  C2    G A  11     3445   2616   3823  -1156    938    206       C  
ATOM    343  N2    G A  11     -16.283  32.098  30.738  1.00 31.39           N  
ANISOU  343  N2    G A  11     4213   3298   4415  -1174    743    270       N  
ATOM    344  N3    G A  11     -16.610  32.740  28.522  1.00 27.45           N  
ANISOU  344  N3    G A  11     3616   2790   4022  -1064    942    282       N  
ATOM    345  C4    G A  11     -17.634  32.922  27.676  1.00 27.33           C  
ANISOU  345  C4    G A  11     3382   2846   4157   -927   1116    216       C  
ATOM    346  H5'   G A  11     -15.533  34.692  21.995  1.00 37.49           H  
ATOM    347 H5''   G A  11     -16.075  35.883  22.880  1.00 37.49           H  
ATOM    348  H4'   G A  11     -14.352  34.839  24.434  1.00 29.49           H  
ATOM    349  H3'   G A  11     -14.973  32.777  22.820  1.00 32.66           H  
ATOM    350  H2'   G A  11     -16.656  32.055  24.148  1.00 29.38           H  
ATOM    351 HO2'   G A  11     -14.594  31.050  25.140  1.00 33.56           H  
ATOM    352  H1'   G A  11     -15.524  33.505  26.338  1.00 33.56           H  
ATOM    353  H8    G A  11     -18.934  33.644  24.983  1.00 30.57           H  
ATOM    354  H1    G A  11     -18.631  31.959  30.811  1.00 34.43           H  
ATOM    355  H21   G A  11     -16.613  31.870  31.499  1.00 37.70           H  
ATOM    356  H22   G A  11     -15.430  32.143  30.636  1.00 37.70           H  
ATOM    357  P     U A  12     -12.452  32.104  23.118  1.00 26.10           P  
ANISOU  357  P     U A  12     3270   3026   3622   -667    341    598       P  
ATOM    358  OP1   U A  12     -11.338  31.582  24.015  1.00 31.93           O  
ANISOU  358  OP1   U A  12     4107   3677   4348   -914    324    660       O  
ATOM    359  OP2   U A  12     -12.264  33.138  22.121  1.00 25.97           O  
ANISOU  359  OP2   U A  12     3325   3079   3464   -486    342    681       O  
ATOM    360  O5'   U A  12     -13.062  30.841  22.420  1.00 23.29           O  
ANISOU  360  O5'   U A  12     2652   2818   3379   -579    206    433       O  
ATOM    361  C5'   U A  12     -13.505  29.707  23.138  1.00 28.25           C  
ANISOU  361  C5'   U A  12     3212   3388   4134   -737    189    321       C  
ATOM    362  C4'   U A  12     -13.593  28.488  22.262  1.00 26.61           C  
ANISOU  362  C4'   U A  12     2844   3299   3967   -687     46    185       C  
ATOM    363  O4'   U A  12     -14.519  28.688  21.137  1.00 25.75           O  
ANISOU  363  O4'   U A  12     2550   3398   3835   -499     -3     99       O  
ATOM    364  C3'   U A  12     -12.309  28.063  21.589  1.00 28.05           C  
ANISOU  364  C3'   U A  12     3052   3517   4088   -632    -52    223       C  
ATOM    365  O3'   U A  12     -11.404  27.408  22.464  1.00 25.57           O  
ANISOU  365  O3'   U A  12     2848   3058   3808   -777    -69    278       O  
ATOM    366  C2'   U A  12     -12.830  27.149  20.492  1.00 26.39           C  
ANISOU  366  C2'   U A  12     2690   3442   3893   -538   -155     55       C  
ATOM    367  O2'   U A  12     -13.277  25.928  21.057  1.00 25.83           O  
ANISOU  367  O2'   U A  12     2634   3260   3919   -695   -178    -68       O  
ATOM    368  C1'   U A  12     -14.050  27.920  20.027  1.00 26.47           C  
ANISOU  368  C1'   U A  12     2573   3603   3883   -431   -131     26       C  
ATOM    369  N1    U A  12     -13.759  28.847  18.899  1.00 25.21           N  
ANISOU  369  N1    U A  12     2395   3592   3592   -228   -165    105       N  
ATOM    370  C2    U A  12     -13.642  28.296  17.660  1.00 27.34           C  
ANISOU  370  C2    U A  12     2570   4025   3793   -145   -274     14       C  
ATOM    371  O2    U A  12     -13.664  27.112  17.509  1.00 26.42           O  
ANISOU  371  O2    U A  12     2412   3905   3723   -225   -329   -125       O  
ATOM    372  N3    U A  12     -13.442  29.176  16.646  1.00 25.52           N  
ANISOU  372  N3    U A  12     2343   3933   3419     14   -306     94       N  
ATOM    373  C4    U A  12     -13.355  30.545  16.717  1.00 26.03           C  
ANISOU  373  C4    U A  12     2526   3965   3398    109   -242    258       C  
ATOM    374  O4    U A  12     -13.177  31.161  15.665  1.00 24.69           O  
ANISOU  374  O4    U A  12     2383   3920   3078    236   -293    317       O  
ATOM    375  C5    U A  12     -13.541  31.076  18.034  1.00 24.03           C  
ANISOU  375  C5    U A  12     2384   3519   3228     30   -116    336       C  
ATOM    376  C6    U A  12     -13.707  30.240  19.060  1.00 24.68           C  
ANISOU  376  C6    U A  12     2439   3488   3450   -138    -80    258       C  
ATOM    377  H5'   U A  12     -14.381  29.892  23.512  1.00 33.94           H  
ATOM    378 H5''   U A  12     -12.884  29.530  23.863  1.00 33.94           H  
ATOM    379  H4'   U A  12     -13.940  27.762  22.804  1.00 31.97           H  
ATOM    380  H3'   U A  12     -11.875  28.842  21.209  1.00 33.69           H  
ATOM    381  H2'   U A  12     -12.185  27.018  19.779  1.00 31.70           H  
ATOM    382 HO2'   U A  12     -12.674  25.349  20.969  1.00 31.03           H  
ATOM    383  H1'   U A  12     -14.733  27.291  19.746  1.00 31.80           H  
ATOM    384  H3    U A  12     -13.359  28.834  15.861  1.00 30.66           H  
ATOM    385  H5    U A  12     -13.546  31.996  18.173  1.00 28.88           H  
ATOM    386  H6    U A  12     -13.791  30.595  19.915  1.00 29.65           H  
ATOM    387  P     C A  13      -9.832  27.371  22.133  1.00 26.34           P  
ANISOU  387  P     C A  13     2968   3218   3823   -720   -126    382       P  
ATOM    388  OP1   C A  13      -9.253  26.811  23.418  1.00 28.31           O  
ANISOU  388  OP1   C A  13     3328   3304   4123   -891   -139    463       O  
ATOM    389  OP2   C A  13      -9.346  28.612  21.561  1.00 24.91           O  
ANISOU  389  OP2   C A  13     2800   3166   3498   -656    -80    489       O  
ATOM    390  O5'   C A  13      -9.708  26.281  20.999  1.00 24.38           O  
ANISOU  390  O5'   C A  13     2610   3059   3596   -561   -224    233       O  
ATOM    391  C5'   C A  13     -10.026  24.926  21.256  1.00 26.64           C  
ANISOU  391  C5'   C A  13     2930   3208   3984   -602   -278    109       C  
ATOM    392  C4'   C A  13     -10.108  24.139  19.984  1.00 24.23           C  
ANISOU  392  C4'   C A  13     2554   2994   3658   -458   -338    -56       C  
ATOM    393  O4'   C A  13     -11.076  24.745  19.105  1.00 25.64           O  
ANISOU  393  O4'   C A  13     2618   3345   3779   -417   -331   -128       O  
ATOM    394  C3'   C A  13      -8.848  24.090  19.148  1.00 24.36           C  
ANISOU  394  C3'   C A  13     2518   3140   3596   -276   -360    -34       C  
ATOM    395  O3'   C A  13      -7.896  23.153  19.632  1.00 26.39           O  
ANISOU  395  O3'   C A  13     2843   3273   3910   -220   -395    -13       O  
ATOM    396  C2'   C A  13      -9.393  23.736  17.775  1.00 27.81           C  
ANISOU  396  C2'   C A  13     2886   3706   3973   -181   -387   -212       C  
ATOM    397  O2'   C A  13      -9.776  22.354  17.702  1.00 27.79           O  
ANISOU  397  O2'   C A  13     2976   3550   4035   -207   -422   -386       O  
ATOM    398  C1'   C A  13     -10.667  24.563  17.752  1.00 27.56           C  
ANISOU  398  C1'   C A  13     2793   3751   3927   -264   -374   -208       C  
ATOM    399  N1    C A  13     -10.473  25.899  17.147  1.00 22.46           N  
ANISOU  399  N1    C A  13     2088   3287   3159   -177   -351    -93       N  
ATOM    400  C2    C A  13     -10.497  26.003  15.776  1.00 25.79           C  
ANISOU  400  C2    C A  13     2438   3903   3457    -66   -392   -166       C  
ATOM    401  O2    C A  13     -10.706  24.982  15.114  1.00 25.69           O  
ANISOU  401  O2    C A  13     2404   3913   3443    -52   -438   -337       O  
ATOM    402  N3    C A  13     -10.311  27.221  15.245  1.00 24.02           N  
ANISOU  402  N3    C A  13     2210   3816   3099     -2   -375    -45       N  
ATOM    403  C4    C A  13     -10.114  28.278  16.009  1.00 24.43           C  
ANISOU  403  C4    C A  13     2343   3799   3138    -45   -310    126       C  
ATOM    404  N4    C A  13     -10.009  29.452  15.402  1.00 25.49           N  
ANISOU  404  N4    C A  13     2532   4036   3118     12   -293    237       N  
ATOM    405  C5    C A  13     -10.016  28.190  17.412  1.00 24.02           C  
ANISOU  405  C5    C A  13     2362   3557   3206   -169   -255    192       C  
ATOM    406  C6    C A  13     -10.199  26.985  17.935  1.00 23.04           C  
ANISOU  406  C6    C A  13     2222   3315   3215   -229   -285     84       C  
ATOM    407  H5'   C A  13     -10.881  24.881  21.713  1.00 32.00           H  
ATOM    408 H5''   C A  13      -9.342  24.541  21.825  1.00 32.00           H  
ATOM    409  H4'   C A  13     -10.382  23.233  20.194  1.00 29.11           H  
ATOM    410  H3'   C A  13      -8.444  24.972  19.123  1.00 29.26           H  
ATOM    411  H2'   C A  13      -8.769  23.977  17.072  1.00 33.40           H  
ATOM    412 HO2'   C A  13     -10.610  22.305  17.608  1.00 33.39           H  
ATOM    413  H1'   C A  13     -11.348  24.084  17.254  1.00 33.11           H  
ATOM    414  H41   C A  13     -10.069  29.500  14.546  1.00 30.63           H  
ATOM    415  H42   C A  13      -9.880  30.165  15.865  1.00 30.63           H  
ATOM    416  H5    C A  13      -9.834  28.934  17.939  1.00 28.86           H  
ATOM    417  H6    C A  13     -10.139  26.876  18.857  1.00 27.68           H  
ATOM    418  P     C A  14      -6.386  23.226  19.163  1.00 26.78           P  
ANISOU  418  P     C A  14     2793   3494   3888    -38   -398     58       P  
ATOM    419  OP1   C A  14      -5.695  22.056  19.757  1.00 29.62           O  
ANISOU  419  OP1   C A  14     3230   3687   4337     62   -450     64       O  
ATOM    420  OP2   C A  14      -5.799  24.547  19.409  1.00 27.47           O  
ANISOU  420  OP2   C A  14     2809   3756   3871   -119   -358    238       O  
ATOM    421  O5'   C A  14      -6.599  22.976  17.597  1.00 27.72           O  
ANISOU  421  O5'   C A  14     2844   3760   3929    104   -386   -129       O  
ATOM    422  C5'   C A  14      -5.609  23.341  16.669  1.00 26.83           C  
ANISOU  422  C5'   C A  14     2605   3894   3694    242   -352   -125       C  
ATOM    423  C4'   C A  14      -6.163  23.238  15.282  1.00 25.10           C  
ANISOU  423  C4'   C A  14     2365   3791   3383    297   -343   -300       C  
ATOM    424  O4'   C A  14      -7.191  24.230  15.094  1.00 27.77           O  
ANISOU  424  O4'   C A  14     2696   4193   3662    171   -354   -257       O  
ATOM    425  C3'   C A  14      -5.158  23.519  14.166  1.00 25.99           C  
ANISOU  425  C3'   C A  14     2362   4173   3342    425   -290   -332       C  
ATOM    426  O3'   C A  14      -4.409  22.387  13.834  1.00 29.96           O  
ANISOU  426  O3'   C A  14     2858   4647   3877    616   -262   -463       O  
ATOM    427  C2'   C A  14      -6.042  23.989  13.033  1.00 29.78           C  
ANISOU  427  C2'   C A  14     2846   4776   3692    373   -303   -421       C  
ATOM    428  O2'   C A  14      -6.705  22.893  12.443  1.00 31.26           O  
ANISOU  428  O2'   C A  14     3104   4866   3905    403   -326   -636       O  
ATOM    429  C1'   C A  14      -7.104  24.763  13.783  1.00 26.02           C  
ANISOU  429  C1'   C A  14     2412   4204   3270    226   -344   -302       C  
ATOM    430  N1    C A  14      -6.919  26.230  13.904  1.00 24.21           N  
ANISOU  430  N1    C A  14     2177   4091   2932    158   -317   -111       N  
ATOM    431  C2    C A  14      -6.983  26.979  12.761  1.00 25.77           C  
ANISOU  431  C2    C A  14     2364   4484   2943    178   -317   -107       C  
ATOM    432  O2    C A  14      -7.096  26.350  11.705  1.00 25.71           O  
ANISOU  432  O2    C A  14     2323   4576   2870    244   -339   -269       O  
ATOM    433  N3    C A  14      -6.959  28.320  12.869  1.00 24.13           N  
ANISOU  433  N3    C A  14     2222   4324   2621    110   -293     68       N  
ATOM    434  C4    C A  14      -6.904  28.892  14.048  1.00 22.45           C  
ANISOU  434  C4    C A  14     2079   3974   2475     18   -256    214       C  
ATOM    435  N4    C A  14      -6.875  30.231  14.078  1.00 24.92           N  
ANISOU  435  N4    C A  14     2517   4303   2648    -53   -214    374       N  
ATOM    436  C5    C A  14      -6.804  28.162  15.259  1.00 22.26           C  
ANISOU  436  C5    C A  14     2045   3778   2637    -26   -253    213       C  
ATOM    437  C6    C A  14      -6.844  26.800  15.165  1.00 21.07           C  
ANISOU  437  C6    C A  14     1832   3569   2605     54   -293     53       C  
ATOM    438  H5'   C A  14      -4.845  22.751  16.759  1.00 32.23           H  
ATOM    439 H5''   C A  14      -5.325  24.253  16.839  1.00 32.23           H  
ATOM    440  H4'   C A  14      -6.557  22.362  15.149  1.00 30.16           H  
ATOM    441  H3'   C A  14      -4.570  24.241  14.437  1.00 31.23           H  
ATOM    442  H2'   C A  14      -5.547  24.531  12.399  1.00 35.77           H  
ATOM    443 HO2'   C A  14      -6.325  22.702  11.719  1.00 37.54           H  
ATOM    444  H1'   C A  14      -7.923  24.626  13.282  1.00 31.26           H  
ATOM    445  H41   C A  14      -6.839  30.643  14.832  1.00 29.94           H  
ATOM    446  H42   C A  14      -6.893  30.678  13.344  1.00 29.94           H  
ATOM    447  H5    C A  14      -6.716  28.590  16.079  1.00 26.75           H  
ATOM    448  H6    C A  14      -6.821  26.268  15.928  1.00 25.10           H  
ATOM    449  P     G A  15      -2.815  22.476  13.783  1.00 33.68           P  
ANISOU  449  P     G A  15     3159   5346   4294    775   -202   -392       P  
ATOM    450  OP1   G A  15      -2.336  21.111  13.518  1.00 35.47           O  
ANISOU  450  OP1   G A  15     3421   5458   4595   1029   -171   -557       O  
ATOM    451  OP2   G A  15      -2.336  23.223  14.948  1.00 31.80           O  
ANISOU  451  OP2   G A  15     2858   5144   4079    658   -231   -155       O  
ATOM    452  O5'   G A  15      -2.546  23.420  12.519  1.00 32.58           O  
ANISOU  452  O5'   G A  15     2915   5536   3928    723   -135   -420       O  
ATOM    453  C5'   G A  15      -2.799  22.975  11.191  1.00 34.10           C  
ANISOU  453  C5'   G A  15     3138   5800   4017    795    -92   -632       C  
ATOM    454  C4'   G A  15      -2.837  24.144  10.231  1.00 33.49           C  
ANISOU  454  C4'   G A  15     3021   5992   3710    660    -67   -591       C  
ATOM    455  O4'   G A  15      -3.882  25.059  10.635  1.00 30.79           O  
ANISOU  455  O4'   G A  15     2771   5555   3370    486   -149   -452       O  
ATOM    456  C3'   G A  15      -1.598  25.023  10.185  1.00 30.85           C  
ANISOU  456  C3'   G A  15     2536   5959   3225    613      8   -459       C  
ATOM    457  O3'   G A  15      -0.584  24.571   9.311  1.00 36.58           O  
ANISOU  457  O3'   G A  15     3126   6931   3841    749    120   -600       O  
ATOM    458  C2'   G A  15      -2.157  26.354   9.702  1.00 30.87           C  
ANISOU  458  C2'   G A  15     2634   6056   3040    406    -16   -345       C  
ATOM    459  O2'   G A  15      -2.437  26.294   8.307  1.00 35.40           O  
ANISOU  459  O2'   G A  15     3247   6764   3441    414      3   -494       O  
ATOM    460  C1'   G A  15      -3.481  26.404  10.416  1.00 28.98           C  
ANISOU  460  C1'   G A  15     2527   5527   2957    359   -121   -290       C  
ATOM    461  N9    G A  15      -3.406  27.076  11.711  1.00 26.13           N  
ANISOU  461  N9    G A  15     2195   5056   2678    249   -136    -85       N  
ATOM    462  C8    G A  15      -3.254  26.460  12.910  1.00 29.02           C  
ANISOU  462  C8    G A  15     2541   5248   3239    279   -157    -45       C  
ATOM    463  N7    G A  15      -3.255  27.281  13.911  1.00 27.39           N  
ANISOU  463  N7    G A  15     2390   4973   3043    129   -161    141       N  
ATOM    464  C5    G A  15      -3.420  28.526  13.329  1.00 24.89           C  
ANISOU  464  C5    G A  15     2157   4770   2531     10   -132    227       C  
ATOM    465  C6    G A  15      -3.499  29.823  13.908  1.00 26.22           C  
ANISOU  465  C6    G A  15     2468   4894   2599   -174   -103    417       C  
ATOM    466  O6    G A  15      -3.409  30.153  15.094  1.00 27.07           O  
ANISOU  466  O6    G A  15     2640   4876   2770   -297    -90    544       O  
ATOM    467  N1    G A  15      -3.694  30.778  12.961  1.00 26.03           N  
ANISOU  467  N1    G A  15     2555   4968   2366   -221    -83    454       N  
ATOM    468  C2    G A  15      -3.776  30.595  11.623  1.00 26.20           C  
ANISOU  468  C2    G A  15     2541   5148   2266   -135    -98    337       C  
ATOM    469  N2    G A  15      -3.981  31.690  10.859  1.00 30.14           N  
ANISOU  469  N2    G A  15     3204   5712   2538   -208    -90    423       N  
ATOM    470  N3    G A  15      -3.712  29.402  11.051  1.00 28.40           N  
ANISOU  470  N3    G A  15     2674   5492   2625     12   -117    146       N  
ATOM    471  C4    G A  15      -3.551  28.428  11.983  1.00 26.49           C  
ANISOU  471  C4    G A  15     2341   5120   2605     84   -129    101       C  
ATOM    472  H5'   G A  15      -3.651  22.512  11.165  1.00 40.95           H  
ATOM    473 H5''   G A  15      -2.099  22.361  10.920  1.00 40.95           H  
ATOM    474  H4'   G A  15      -3.016  23.809   9.338  1.00 40.22           H  
ATOM    475  H3'   G A  15      -1.258  25.075  11.092  1.00 37.05           H  
ATOM    476  H2'   G A  15      -1.577  27.093   9.941  1.00 37.08           H  
ATOM    477 HO2'   G A  15      -1.736  26.472   7.880  1.00 42.52           H  
ATOM    478  H1'   G A  15      -4.127  26.866   9.860  1.00 34.81           H  
ATOM    479  H8    G A  15      -3.158  25.540  13.003  1.00 34.86           H  
ATOM    480  H1    G A  15      -3.775  31.587  13.243  1.00 31.27           H  
ATOM    481  H21   G A  15      -4.024  32.467  11.225  1.00 36.21           H  
ATOM    482  H22   G A  15      -4.068  31.609  10.008  1.00 36.21           H  
ATOM    483  P     A A  16       0.489  23.492   9.737  1.00 36.40           P  
ANISOU  483  P     A A  16     2945   6934   3952   1017    182   -670       P  
ATOM    484  OP1   A A  16       0.638  23.388  11.229  1.00 34.87           O  
ANISOU  484  OP1   A A  16     2726   6575   3946   1031     96   -488       O  
ATOM    485  OP2   A A  16       1.764  23.802   8.969  1.00 38.25           O  
ANISOU  485  OP2   A A  16     2950   7596   3989   1055    319   -712       O  
ATOM    486  O5'   A A  16      -0.132  22.149   9.184  1.00 40.88           O  
ANISOU  486  O5'   A A  16     3673   7243   4618   1207    196   -925       O  
ATOM    487  C5'   A A  16      -0.080  21.830   7.807  1.00 43.29           C  
ANISOU  487  C5'   A A  16     4005   7682   4761   1257    299  -1151       C  
ATOM    488  C4'   A A  16       0.163  20.353   7.617  1.00 47.99           C  
ANISOU  488  C4'   A A  16     4682   8084   5468   1549    378  -1378       C  
ATOM    489  O4'   A A  16       1.509  20.015   8.066  1.00 54.87           O  
ANISOU  489  O4'   A A  16     5331   9109   6410   1823    461  -1340       O  
ATOM    490  C3'   A A  16      -0.779  19.448   8.414  1.00 50.24           C  
ANISOU  490  C3'   A A  16     5210   7917   5961   1574    274  -1403       C  
ATOM    491  O3'   A A  16      -1.028  18.248   7.696  1.00 50.81           O  
ANISOU  491  O3'   A A  16     5494   7786   6023   1709    355  -1678       O  
ATOM    492  C2'   A A  16       0.050  19.104   9.646  1.00 53.39           C  
ANISOU  492  C2'   A A  16     5505   8234   6546   1784    248  -1250       C  
ATOM    493  O2'   A A  16      -0.335  17.929  10.321  1.00 56.87           O  
ANISOU  493  O2'   A A  16     6181   8259   7170   1925    202  -1308       O  
ATOM    494  C1'   A A  16       1.437  18.989   9.035  1.00 58.47           C  
ANISOU  494  C1'   A A  16     5905   9212   7100   2040    400  -1326       C  
ATOM    495  N9    A A  16       2.505  19.141  10.015  1.00 66.16           N  
ANISOU  495  N9    A A  16     6627  10346   8164   2194    374  -1127       N  
ATOM    496  C8    A A  16       2.469  19.752  11.245  1.00 69.61           C  
ANISOU  496  C8    A A  16     7004  10761   8685   2038    237   -860       C  
ATOM    497  N7    A A  16       3.595  19.668  11.904  1.00 76.44           N  
ANISOU  497  N7    A A  16     7620  11827   9599   2227    230   -728       N  
ATOM    498  C5    A A  16       4.399  18.927  11.053  1.00 78.16           C  
ANISOU  498  C5    A A  16     7723  12193   9783   2561    378   -924       C  
ATOM    499  C6    A A  16       5.721  18.493  11.168  1.00 84.82           C  
ANISOU  499  C6    A A  16     8383  13192  10654   2776    424   -867       C  
ATOM    500  N6    A A  16       6.466  18.768  12.239  1.00 88.12           N  
ANISOU  500  N6    A A  16     8624  13733  11124   2746    316   -619       N  
ATOM    501  N1    A A  16       6.239  17.783  10.140  1.00 84.46           N  
ANISOU  501  N1    A A  16     8340  13184  10567   3008    585  -1082       N  
ATOM    502  C2    A A  16       5.472  17.522   9.072  1.00 80.07           C  
ANISOU  502  C2    A A  16     7990  12503   9929   2991    691  -1339       C  
ATOM    503  N3    A A  16       4.209  17.871   8.845  1.00 72.81           N  
ANISOU  503  N3    A A  16     7261  11447   8958   2781    649  -1425       N  
ATOM    504  C4    A A  16       3.744  18.583   9.889  1.00 73.15           C  
ANISOU  504  C4    A A  16     7292  11438   9065   2548    482  -1184       C  
ATOM    505  H5'   A A  16       0.638  22.329   7.388  1.00 51.98           H  
ATOM    506 H5''   A A  16      -0.920  22.074   7.388  1.00 51.98           H  
ATOM    507  H4'   A A  16       0.094  20.144   6.672  1.00 57.62           H  
ATOM    508  H3'   A A  16      -1.599  19.917   8.634  1.00 60.32           H  
ATOM    509  H2'   A A  16       0.027  19.843  10.273  1.00 64.10           H  
ATOM    510 HO2'   A A  16      -1.076  18.059  10.695  1.00 68.29           H  
ATOM    511  H1'   A A  16       1.549  18.141   8.578  1.00 70.20           H  
ATOM    512  H8    A A  16       1.715  20.184  11.578  1.00 83.57           H  
ATOM    513  H61   A A  16       6.132  19.219  12.891  1.00105.78           H  
ATOM    514  H62   A A  16       7.280  18.493  12.279  1.00105.78           H  
ATOM    515  H2    A A  16       5.878  17.028   8.397  1.00 96.12           H  
ATOM    516  P     A A  17      -2.286  18.143   6.710  1.00 49.80           P  
ANISOU  516  P     A A  17     5581   7590   5750   1459    326  -1856       P  
ATOM    517  OP1   A A  17      -2.321  16.756   6.211  1.00 49.53           O  
ANISOU  517  OP1   A A  17     5803   7298   5719   1612    430  -2136       O  
ATOM    518  OP2   A A  17      -2.277  19.305   5.755  1.00 47.34           O  
ANISOU  518  OP2   A A  17     5125   7658   5206   1275    334  -1815       O  
ATOM    519  O5'   A A  17      -3.521  18.423   7.662  1.00 44.67           O  
ANISOU  519  O5'   A A  17     5024   6727   5223   1223    147  -1704       O  
ATOM    520  C5'   A A  17      -3.781  17.623   8.804  1.00 45.44           C  
ANISOU  520  C5'   A A  17     5273   6465   5528   1278     93  -1668       C  
ATOM    521  C4'   A A  17      -4.877  18.253   9.626  1.00 42.60           C  
ANISOU  521  C4'   A A  17     4914   6033   5240   1014    -52  -1502       C  
ATOM    522  O4'   A A  17      -4.415  19.559  10.060  1.00 40.96           O  
ANISOU  522  O4'   A A  17     4472   6067   5023    980    -81  -1256       O  
ATOM    523  C3'   A A  17      -6.174  18.545   8.882  1.00 41.94           C  
ANISOU  523  C3'   A A  17     4879   6033   5024    749   -120  -1591       C  
ATOM    524  O3'   A A  17      -7.037  17.425   8.817  1.00 41.73           O  
ANISOU  524  O3'   A A  17     5098   5748   5010    634   -135  -1784       O  
ATOM    525  C2'   A A  17      -6.750  19.714   9.664  1.00 40.87           C  
ANISOU  525  C2'   A A  17     4603   5982   4943    597   -223  -1349       C  
ATOM    526  O2'   A A  17      -7.334  19.277  10.887  1.00 42.19           O  
ANISOU  526  O2'   A A  17     4869   5874   5286    512   -280  -1292       O  
ATOM    527  C1'   A A  17      -5.479  20.490   9.995  1.00 36.05           C  
ANISOU  527  C1'   A A  17     3823   5535   4342    742   -170  -1169       C  
ATOM    528  N9    A A  17      -5.158  21.510   8.974  1.00 37.20           N  
ANISOU  528  N9    A A  17     3841   6013   4280    710   -141  -1134       N  
ATOM    529  C8    A A  17      -4.215  21.499   7.971  1.00 39.93           C  
ANISOU  529  C8    A A  17     4119   6582   4470    816    -34  -1232       C  
ATOM    530  N7    A A  17      -4.210  22.611   7.251  1.00 39.47           N  
ANISOU  530  N7    A A  17     3989   6790   4216    701    -41  -1150       N  
ATOM    531  C5    A A  17      -5.233  23.383   7.828  1.00 35.26           C  
ANISOU  531  C5    A A  17     3483   6182   3731    554   -162   -986       C  
ATOM    532  C6    A A  17      -5.711  24.658   7.515  1.00 35.78           C  
ANISOU  532  C6    A A  17     3542   6396   3658    431   -225   -831       C  
ATOM    533  N6    A A  17      -5.191  25.397   6.523  1.00 36.06           N  
ANISOU  533  N6    A A  17     3562   6685   3454    391   -184   -806       N  
ATOM    534  N1    A A  17      -6.755  25.127   8.221  1.00 32.81           N  
ANISOU  534  N1    A A  17     3193   5893   3380    357   -323   -710       N  
ATOM    535  C2    A A  17      -7.225  24.394   9.234  1.00 34.11           C  
ANISOU  535  C2    A A  17     3379   5819   3761    359   -349   -738       C  
ATOM    536  N3    A A  17      -6.816  23.186   9.619  1.00 35.63           N  
ANISOU  536  N3    A A  17     3611   5845   4084    435   -304   -867       N  
ATOM    537  C4    A A  17      -5.829  22.723   8.862  1.00 35.47           C  
ANISOU  537  C4    A A  17     3573   5933   3972    552   -215   -987       C  
ATOM    538  H5'   A A  17      -2.975  17.551   9.340  1.00 54.57           H  
ATOM    539 H5''   A A  17      -4.054  16.736   8.524  1.00 54.57           H  
ATOM    540  H4'   A A  17      -5.082  17.700  10.395  1.00 51.16           H  
ATOM    541  H3'   A A  17      -5.965  18.838   7.981  1.00 50.37           H  
ATOM    542  H2'   A A  17      -7.375  20.231   9.133  1.00 49.08           H  
ATOM    543 HO2'   A A  17      -6.820  19.474  11.522  1.00 50.66           H  
ATOM    544  H1'   A A  17      -5.582  20.924  10.856  1.00 43.30           H  
ATOM    545  H8    A A  17      -3.641  20.784   7.815  1.00 47.95           H  
ATOM    546  H61   A A  17      -4.523  25.099   6.070  1.00 43.31           H  
ATOM    547  H62   A A  17      -5.526  26.167   6.340  1.00 43.31           H  
ATOM    548  H2    A A  17      -7.917  24.771   9.728  1.00 40.97           H  
ATOM    549  P     A A  18      -7.802  17.069   7.459  1.00 44.76           P  
ANISOU  549  P     A A  18     5587   6243   5175    459   -131  -2023       P  
ATOM    550  OP1   A A  18      -8.466  15.776   7.751  1.00 46.85           O  
ANISOU  550  OP1   A A  18     6152   6168   5480    335   -128  -2203       O  
ATOM    551  OP2   A A  18      -6.915  17.145   6.254  1.00 44.67           O  
ANISOU  551  OP2   A A  18     5538   6442   4993    604    -15  -2141       O  
ATOM    552  O5'   A A  18      -8.892  18.240   7.312  1.00 43.31           O  
ANISOU  552  O5'   A A  18     5208   6333   4913    228   -275  -1882       O  
ATOM    553  C5'   A A  18      -9.760  18.589   8.369  1.00 43.45           C  
ANISOU  553  C5'   A A  18     5164   6278   5067     93   -375  -1737       C  
ATOM    554  C4'   A A  18     -10.406  19.929   8.100  1.00 42.75           C  
ANISOU  554  C4'   A A  18     4856   6490   4896     16   -475  -1572       C  
ATOM    555  O4'   A A  18      -9.391  20.987   8.155  1.00 38.17           O  
ANISOU  555  O4'   A A  18     4154   6038   4309    184   -432  -1382       O  
ATOM    556  C3'   A A  18     -11.047  20.098   6.723  1.00 43.01           C  
ANISOU  556  C3'   A A  18     4854   6800   4689   -103   -541  -1683       C  
ATOM    557  O3'   A A  18     -12.363  19.574   6.650  1.00 45.82           O  
ANISOU  557  O3'   A A  18     5225   7180   5004   -340   -636  -1798       O  
ATOM    558  C2'   A A  18     -10.997  21.603   6.532  1.00 39.95           C  
ANISOU  558  C2'   A A  18     4285   6659   4234    -30   -600  -1451       C  
ATOM    559  O2'   A A  18     -11.986  22.225   7.362  1.00 39.13           O  
ANISOU  559  O2'   A A  18     4064   6563   4241    -89   -693  -1299       O  
ATOM    560  C1'   A A  18      -9.646  21.939   7.142  1.00 41.48           C  
ANISOU  560  C1'   A A  18     4478   6751   4530    151   -487  -1328       C  
ATOM    561  N9    A A  18      -8.494  21.912   6.227  1.00 37.01           N  
ANISOU  561  N9    A A  18     3933   6312   3816    257   -383  -1400       N  
ATOM    562  C8    A A  18      -7.578  20.918   6.025  1.00 44.63           C  
ANISOU  562  C8    A A  18     4987   7173   4799    376   -255  -1572       C  
ATOM    563  N7    A A  18      -6.613  21.251   5.190  1.00 38.61           N  
ANISOU  563  N7    A A  18     4178   6616   3878    458   -160  -1598       N  
ATOM    564  C5    A A  18      -6.884  22.570   4.863  1.00 39.74           C  
ANISOU  564  C5    A A  18     4230   6985   3885    366   -240  -1414       C  
ATOM    565  C6    A A  18      -6.240  23.512   4.043  1.00 42.52           C  
ANISOU  565  C6    A A  18     4534   7606   4017    350   -200  -1337       C  
ATOM    566  N6    A A  18      -5.111  23.252   3.352  1.00 44.90           N  
ANISOU  566  N6    A A  18     4818   8051   4192    420    -49  -1458       N  
ATOM    567  N1    A A  18      -6.799  24.738   3.973  1.00 38.46           N  
ANISOU  567  N1    A A  18     4003   7204   3406    261   -311  -1130       N  
ATOM    568  C2    A A  18      -7.924  25.000   4.637  1.00 41.00           C  
ANISOU  568  C2    A A  18     4314   7410   3852    225   -441  -1024       C  
ATOM    569  N3    A A  18      -8.629  24.198   5.417  1.00 35.22           N  
ANISOU  569  N3    A A  18     3580   6476   3325    217   -480  -1095       N  
ATOM    570  C4    A A  18      -8.050  22.985   5.512  1.00 38.87           C  
ANISOU  570  C4    A A  18     4100   6799   3872    272   -379  -1287       C  
ATOM    571  H5'   A A  18      -9.257  18.635   9.197  1.00 52.18           H  
ATOM    572 H5''   A A  18     -10.449  17.912   8.456  1.00 52.18           H  
ATOM    573  H4'   A A  18     -11.076  20.101   8.781  1.00 51.33           H  
ATOM    574  H3'   A A  18     -10.491  19.660   6.060  1.00 51.65           H  
ATOM    575  H2'   A A  18     -11.061  21.853   5.597  1.00 47.97           H  
ATOM    576 HO2'   A A  18     -11.643  22.403   8.109  1.00 46.99           H  
ATOM    577  H1'   A A  18      -9.722  22.840   7.494  1.00 49.81           H  
ATOM    578  H8    A A  18      -7.630  20.086   6.437  1.00 53.60           H  
ATOM    579  H61   A A  18      -4.751  22.472   3.394  1.00 53.92           H  
ATOM    580  H62   A A  18      -4.750  23.866   2.870  1.00 53.92           H  
ATOM    581  H2    A A  18      -8.258  25.862   4.540  1.00 49.23           H  
ATOM    582  P     G A  19     -12.942  18.948   5.288  1.00 50.08           P  
ANISOU  582  P     G A  19     5847   7897   5284   -536   -679  -2030       P  
ATOM    583  OP1   G A  19     -14.263  18.388   5.696  1.00 53.43           O  
ANISOU  583  OP1   G A  19     6260   8316   5723   -811   -769  -2113       O  
ATOM    584  OP2   G A  19     -11.929  18.053   4.651  1.00 48.87           O  
ANISOU  584  OP2   G A  19     5928   7588   5054   -453   -529  -2233       O  
ATOM    585  O5'   G A  19     -13.151  20.190   4.295  1.00 48.96           O  
ANISOU  585  O5'   G A  19     5512   8144   4946   -502   -789  -1892       O  
ATOM    586  C5'   G A  19     -14.164  21.166   4.539  1.00 46.38           C  
ANISOU  586  C5'   G A  19     4958   8034   4629   -526   -942  -1703       C  
ATOM    587  C4'   G A  19     -13.875  22.455   3.812  1.00 44.29           C  
ANISOU  587  C4'   G A  19     4599   8011   4216   -384  -1003  -1514       C  
ATOM    588  O4'   G A  19     -12.561  22.928   4.183  1.00 40.21           O  
ANISOU  588  O4'   G A  19     4150   7345   3784   -194   -867  -1405       O  
ATOM    589  C3'   G A  19     -13.813  22.333   2.294  1.00 46.54           C  
ANISOU  589  C3'   G A  19     4949   8538   4195   -479  -1049  -1632       C  
ATOM    590  O3'   G A  19     -15.085  22.408   1.689  1.00 48.32           O  
ANISOU  590  O3'   G A  19     5047   9054   4259   -640  -1239  -1642       O  
ATOM    591  C2'   G A  19     -12.883  23.477   1.901  1.00 46.09           C  
ANISOU  591  C2'   G A  19     4903   8562   4045   -303  -1013  -1446       C  
ATOM    592  O2'   G A  19     -13.590  24.706   1.857  1.00 44.20           O  
ANISOU  592  O2'   G A  19     4535   8507   3752   -229  -1169  -1201       O  
ATOM    593  C1'   G A  19     -11.901  23.479   3.064  1.00 44.15           C  
ANISOU  593  C1'   G A  19     4691   8032   4050   -152   -853  -1381       C  
ATOM    594  N9    G A  19     -10.721  22.631   2.774  1.00 44.54           N  
ANISOU  594  N9    G A  19     4876   7965   4083   -116   -677  -1568       N  
ATOM    595  C8    G A  19     -10.522  21.299   3.075  1.00 46.48           C  
ANISOU  595  C8    G A  19     5242   7980   4438   -137   -576  -1789       C  
ATOM    596  N7    G A  19      -9.381  20.827   2.651  1.00 50.05           N  
ANISOU  596  N7    G A  19     5790   8387   4840    -33   -414  -1918       N  
ATOM    597  C5    G A  19      -8.798  21.925   2.037  1.00 45.72           C  
ANISOU  597  C5    G A  19     5161   8081   4129     13   -408  -1779       C  
ATOM    598  C6    G A  19      -7.553  22.034   1.386  1.00 49.15           C  
ANISOU  598  C6    G A  19     5612   8634   4431    101   -252  -1837       C  
ATOM    599  O6    G A  19      -6.702  21.139   1.257  1.00 51.03           O  
ANISOU  599  O6    G A  19     5915   8778   4696    210    -82  -2029       O  
ATOM    600  N1    G A  19      -7.356  23.330   0.888  1.00 50.37           N  
ANISOU  600  N1    G A  19     5705   9034   4401     62   -300  -1645       N  
ATOM    601  C2    G A  19      -8.251  24.376   1.002  1.00 47.74           C  
ANISOU  601  C2    G A  19     5328   8781   4029     -1   -479  -1419       C  
ATOM    602  N2    G A  19      -7.866  25.539   0.447  1.00 48.13           N  
ANISOU  602  N2    G A  19     5394   9022   3870    -28   -494  -1250       N  
ATOM    603  N3    G A  19      -9.438  24.298   1.620  1.00 46.64           N  
ANISOU  603  N3    G A  19     5142   8545   4034    -30   -624  -1362       N  
ATOM    604  C4    G A  19      -9.622  23.044   2.090  1.00 46.85           C  
ANISOU  604  C4    G A  19     5204   8372   4225    -44   -574  -1557       C  
ATOM    605  H5'   G A  19     -14.212  21.343   5.491  1.00 55.69           H  
ATOM    606 H5''   G A  19     -15.019  20.818   4.239  1.00 55.69           H  
ATOM    607  H4'   G A  19     -14.530  23.128   4.055  1.00 53.18           H  
ATOM    608  H3'   G A  19     -13.393  21.491   2.059  1.00 55.88           H  
ATOM    609  H2'   G A  19     -12.424  23.309   1.063  1.00 55.34           H  
ATOM    610 HO2'   G A  19     -13.382  25.165   2.529  1.00 53.08           H  
ATOM    611  H1'   G A  19     -11.627  24.389   3.258  1.00 53.01           H  
ATOM    612  H8    G A  19     -11.143  20.784   3.539  1.00 55.81           H  
ATOM    613  H1    G A  19      -6.617  23.487   0.478  1.00 60.48           H  
ATOM    614  H21   G A  19      -7.105  25.594   0.049  1.00 57.79           H  
ATOM    615  H22   G A  19      -8.380  26.227   0.490  1.00 57.79           H  
ATOM    616  P     U A  20     -15.292  21.882   0.198  1.00 51.40           P  
ANISOU  616  P     U A  20     5552   9607   4370   -833  -1268  -1784       P  
ATOM    617  OP1   U A  20     -16.733  22.121  -0.119  1.00 48.82           O  
ANISOU  617  OP1   U A  20     5060   9473   4015   -934  -1432  -1656       O  
ATOM    618  OP2   U A  20     -14.775  20.485   0.121  1.00 52.08           O  
ANISOU  618  OP2   U A  20     5864   9500   4426   -983  -1120  -2108       O  
ATOM    619  O5'   U A  20     -14.259  22.719  -0.689  1.00 53.69           O  
ANISOU  619  O5'   U A  20     5927   9999   4474   -699  -1225  -1690       O  
ATOM    620  C5'   U A  20     -14.600  23.959  -1.269  1.00 56.13           C  
ANISOU  620  C5'   U A  20     6164  10478   4683   -606  -1349  -1418       C  
ATOM    621  C4'   U A  20     -13.383  24.688  -1.793  1.00 57.20           C  
ANISOU  621  C4'   U A  20     6425  10632   4675   -504  -1256  -1342       C  
ATOM    622  O4'   U A  20     -12.215  24.409  -0.972  1.00 56.57           O  
ANISOU  622  O4'   U A  20     6384  10408   4703   -407  -1084  -1448       O  
ATOM    623  C3'   U A  20     -12.915  24.364  -3.207  1.00 60.61           C  
ANISOU  623  C3'   U A  20     7021  11171   4839   -649  -1199  -1472       C  
ATOM    624  O3'   U A  20     -13.708  25.000  -4.186  1.00 56.23           O  
ANISOU  624  O3'   U A  20     6464  10783   4120   -707  -1368  -1309       O  
ATOM    625  C2'   U A  20     -11.471  24.861  -3.191  1.00 59.53           C  
ANISOU  625  C2'   U A  20     6972  10998   4649   -540  -1027  -1449       C  
ATOM    626  O2'   U A  20     -11.402  26.277  -3.315  1.00 59.90           O  
ANISOU  626  O2'   U A  20     7030  11090   4638   -445  -1101  -1146       O  
ATOM    627  C1'   U A  20     -11.039  24.507  -1.767  1.00 57.41           C  
ANISOU  627  C1'   U A  20     6622  10569   4624   -410   -937  -1514       C  
ATOM    628  N1    U A  20     -10.293  23.236  -1.695  1.00 55.25           N  
ANISOU  628  N1    U A  20     6440  10123   4428   -421   -732  -1800       N  
ATOM    629  C2    U A  20      -8.980  23.222  -2.159  1.00 56.87           C  
ANISOU  629  C2    U A  20     6719  10355   4532   -362   -532  -1883       C  
ATOM    630  O2    U A  20      -8.405  24.196  -2.643  1.00 59.03           O  
ANISOU  630  O2    U A  20     6996  10802   4631   -358   -516  -1742       O  
ATOM    631  N3    U A  20      -8.372  21.995  -2.046  1.00 55.75           N  
ANISOU  631  N3    U A  20     6662  10032   4488   -312   -342  -2146       N  
ATOM    632  C4    U A  20      -8.911  20.831  -1.516  1.00 55.24           C  
ANISOU  632  C4    U A  20     6671   9725   4594   -335   -335  -2318       C  
ATOM    633  O4    U A  20      -8.225  19.794  -1.483  1.00 57.91           O  
ANISOU  633  O4    U A  20     7134   9873   4994   -247   -146  -2544       O  
ATOM    634  C5    U A  20     -10.277  20.935  -1.078  1.00 53.35           C  
ANISOU  634  C5    U A  20     6362   9486   4424   -464   -548  -2222       C  
ATOM    635  C6    U A  20     -10.911  22.112  -1.178  1.00 52.15           C  
ANISOU  635  C6    U A  20     6069   9550   4195   -486   -734  -1973       C  
ATOM    636  H5'   U A  20     -15.035  24.511  -0.601  1.00 67.39           H  
ATOM    637 H5''   U A  20     -15.216  23.806  -2.002  1.00 67.39           H  
ATOM    638  H4'   U A  20     -13.581  25.637  -1.748  1.00 68.67           H  
ATOM    639  H3'   U A  20     -12.924  23.404  -3.346  1.00 72.77           H  
ATOM    640  H2'   U A  20     -10.942  24.409  -3.867  1.00 71.47           H  
ATOM    641 HO2'   U A  20     -11.551  26.624  -2.565  1.00 71.91           H  
ATOM    642  H1'   U A  20     -10.476  25.215  -1.417  1.00 68.93           H  
ATOM    643  H3    U A  20      -7.565  21.942  -2.337  1.00 66.93           H  
ATOM    644  H5    U A  20     -10.716  20.193  -0.728  1.00 64.06           H  
ATOM    645  H6    U A  20     -11.794  22.175  -0.891  1.00 62.61           H  
HETATM  646  P   CBV A  21     -13.755  24.496  -5.713  1.00 55.66           P  
ANISOU  646  P   CBV A  21     6538  10846   3765   -927  -1376  -1446       P  
HETATM  647  O1P CBV A  21     -13.998  23.000  -5.742  1.00 58.43           O  
ANISOU  647  O1P CBV A  21     6938  11136   4126  -1120  -1298  -1754       O  
HETATM  648  O2P CBV A  21     -14.717  25.411  -6.435  1.00 63.15           O  
ANISOU  648  O2P CBV A  21     7438  11966   4589   -919  -1605  -1204       O  
HETATM  649  O5' CBV A  21     -12.276  24.735  -6.275  1.00 59.51           O  
ANISOU  649  O5' CBV A  21     7196  11309   4105   -910  -1178  -1503       O  
HETATM  650  C5' CBV A  21     -11.767  26.042  -6.505  1.00 57.93           C  
ANISOU  650  C5' CBV A  21     7048  11139   3822   -808  -1196  -1257       C  
HETATM  651  C4' CBV A  21     -10.327  26.019  -6.967  1.00 56.54           C  
ANISOU  651  C4' CBV A  21     7002  10956   3524   -841   -964  -1366       C  
HETATM  652  O4' CBV A  21      -9.487  25.372  -5.982  1.00 61.03           O  
ANISOU  652  O4' CBV A  21     7502  11413   4272   -742   -769  -1533       O  
HETATM  653  C3' CBV A  21     -10.049  25.243  -8.237  1.00 62.86           C  
ANISOU  653  C3' CBV A  21     7941  11841   4102  -1033   -870  -1592       C  
HETATM  654  O3' CBV A  21     -10.397  25.989  -9.377  1.00 60.63           O  
ANISOU  654  O3' CBV A  21     7767  11683   3586  -1137  -1005  -1436       O  
HETATM  655  C2' CBV A  21      -8.563  24.924  -8.128  1.00 62.30           C  
ANISOU  655  C2' CBV A  21     7904  11728   4038   -986   -581  -1760       C  
HETATM  656  O2' CBV A  21      -7.761  26.016  -8.539  1.00 64.51           O  
ANISOU  656  O2' CBV A  21     8242  12072   4196   -990   -527  -1584       O  
HETATM  657  C1' CBV A  21      -8.386  24.761  -6.620  1.00 61.48           C  
ANISOU  657  C1' CBV A  21     7651  11495   4213   -798   -537  -1759       C  
HETATM  658  N1  CBV A  21      -8.370  23.352  -6.199  1.00 58.41           N  
ANISOU  658  N1  CBV A  21     7264  10986   3944   -778   -422  -2063       N  
HETATM  659  C2  CBV A  21      -7.132  22.548  -6.261  1.00 69.02           C  
ANISOU  659  C2  CBV A  21     8654  12271   5298   -696   -136  -2321       C  
HETATM  660  O2  CBV A  21      -6.159  23.027  -6.679  1.00 70.21           O  
ANISOU  660  O2  CBV A  21     8799  12521   5355   -676     -2  -2285       O  
HETATM  661  N3  CBV A  21      -7.176  21.146  -5.791  1.00 67.25           N  
ANISOU  661  N3  CBV A  21     8498  11841   5212   -634    -22  -2614       N  
HETATM  662  C4  CBV A  21      -8.394  20.559  -5.302  1.00 66.57           C  
ANISOU  662  C4  CBV A  21     8437  11628   5228   -723   -185  -2655       C  
HETATM  663  N4  CBV A  21      -8.400  19.173  -4.868  1.00 70.40           N  
ANISOU  663  N4  CBV A  21     9066  11846   5839   -691    -58  -2939       N  
HETATM  664  C5  CBV A  21      -9.644  21.376  -5.256  1.00 60.06           C  
ANISOU  664  C5  CBV A  21     7504  10929   4388   -839   -474  -2396       C  
HETATM  665  C6  CBV A  21      -9.603  22.789  -5.702  1.00 60.91           C  
ANISOU  665  C6  CBV A  21     7540  11224   4379   -828   -587  -2096       C  
HETATM  666 BR   CBV A  21     -11.322  20.674  -4.637  1.00 72.25          BR  
ANISOU  666 BR   CBV A  21     9003  12379   6068   -994   -687  -2420      BR  
HETATM  667 H5'1 CBV A  21     -12.370  26.521  -7.263  1.00 69.55           H  
HETATM  668 H5'2 CBV A  21     -11.829  26.606  -5.584  1.00 69.55           H  
HETATM  669  H4' CBV A  21      -9.988  27.044  -7.091  1.00 67.88           H  
HETATM  670  H3' CBV A  21     -10.593  24.295  -8.224  1.00 75.47           H  
HETATM  671 HO3' CBV A  21     -10.321  25.448 -10.145  1.00 72.57           H  
HETATM  672  H2' CBV A  21      -8.328  24.017  -8.668  1.00 74.79           H  
HETATM  673 HO2' CBV A  21      -6.852  25.813  -8.361  1.00 77.45           H  
HETATM  674  H1' CBV A  21      -7.443  25.262  -6.327  1.00 73.81           H  
HETATM  675 HN41 CBV A  21      -7.557  18.626  -4.919  1.00 84.52           H  
HETATM  676 HN42 CBV A  21      -9.253  18.753  -4.532  1.00 84.52           H  
HETATM  677  H6  CBV A  21     -10.491  23.393  -5.657  1.00 73.13           H  
ATOM    678  P     G A  22     -10.435  25.268 -10.797  1.00 64.51           P  
ANISOU  678  P     G A  22     8407  12286   3817  -1370   -968  -1633       P  
ATOM    679  OP1   G A  22     -10.797  26.294 -11.822  1.00 66.84           O  
ANISOU  679  OP1   G A  22     8808  12706   3883  -1438  -1142  -1409       O  
ATOM    680  OP2   G A  22     -11.359  24.100 -10.698  1.00 66.28           O  
ANISOU  680  OP2   G A  22     8586  12499   4096  -1474  -1030  -1821       O  
ATOM    681  O5'   G A  22      -8.918  24.799 -10.968  1.00 68.64           O  
ANISOU  681  O5'   G A  22     9008  12767   4305  -1375   -643  -1854       O  
ATOM    682  C5'   G A  22      -8.557  23.762 -11.871  1.00 73.65           C  
ANISOU  682  C5'   G A  22     9772  13423   4787  -1526   -477  -2144       C  
ATOM    683  C4'   G A  22      -7.113  23.359 -11.682  1.00 73.91           C  
ANISOU  683  C4'   G A  22     9807  13403   4871  -1427   -159  -2337       C  
ATOM    684  O4'   G A  22      -6.890  22.906 -10.323  1.00 73.56           O  
ANISOU  684  O4'   G A  22     9630  13212   5108  -1222    -82  -2404       O  
ATOM    685  C3'   G A  22      -6.624  22.202 -12.545  1.00 79.77           C  
ANISOU  685  C3'   G A  22    10703  14125   5482  -1526     64  -2668       C  
ATOM    686  O3'   G A  22      -6.315  22.609 -13.868  1.00 79.33           O  
ANISOU  686  O3'   G A  22    10771  14224   5148  -1706     96  -2653       O  
ATOM    687  C2'   G A  22      -5.434  21.667 -11.749  1.00 80.57           C  
ANISOU  687  C2'   G A  22    10721  14118   5772  -1295    344  -2841       C  
ATOM    688  O2'   G A  22      -4.255  22.428 -11.972  1.00 78.91           O  
ANISOU  688  O2'   G A  22    10434  14042   5505  -1253    496  -2762       O  
ATOM    689  C1'   G A  22      -5.886  21.913 -10.307  1.00 74.73           C  
ANISOU  689  C1'   G A  22     9817  13277   5301  -1129    209  -2695       C  
ATOM    690  N9    G A  22      -6.388  20.712  -9.616  1.00 78.19           N  
ANISOU  690  N9    G A  22    10296  13503   5909  -1060    228  -2901       N  
ATOM    691  C8    G A  22      -7.625  20.512  -9.054  1.00 76.77           C  
ANISOU  691  C8    G A  22    10097  13246   5828  -1122      9  -2842       C  
ATOM    692  N7    G A  22      -7.742  19.351  -8.468  1.00 79.98           N  
ANISOU  692  N7    G A  22    10586  13425   6379  -1063    101  -3066       N  
ATOM    693  C5    G A  22      -6.495  18.764  -8.640  1.00 85.09           C  
ANISOU  693  C5    G A  22    11311  13982   7037   -901    399  -3276       C  
ATOM    694  C6    G A  22      -6.005  17.507  -8.220  1.00 91.69           C  
ANISOU  694  C6    G A  22    12289  14536   8014   -727    619  -3546       C  
ATOM    695  O6    G A  22      -6.604  16.638  -7.587  1.00 95.22           O  
ANISOU  695  O6    G A  22    12857  14729   8594   -724    589  -3660       O  
ATOM    696  N1    G A  22      -4.681  17.305  -8.604  1.00 96.70           N  
ANISOU  696  N1    G A  22    12930  15186   8626   -536    899  -3673       N  
ATOM    697  C2    G A  22      -3.911  18.201  -9.305  1.00 93.82           C  
ANISOU  697  C2    G A  22    12441  15095   8110   -565    963  -3564       C  
ATOM    698  N2    G A  22      -2.648  17.828  -9.586  1.00 96.32           N  
ANISOU  698  N2    G A  22    12744  15419   8434   -369   1250  -3713       N  
ATOM    699  N3    G A  22      -4.359  19.381  -9.702  1.00 88.87           N  
ANISOU  699  N3    G A  22    11723  14705   7340   -767    758  -3315       N  
ATOM    700  C4    G A  22      -5.644  19.591  -9.337  1.00 84.61           C  
ANISOU  700  C4    G A  22    11182  14135   6831   -900    483  -3180       C  
ATOM    701  H5'   G A  22      -8.685  24.072 -12.782  1.00 88.41           H  
ATOM    702 H5''   G A  22      -9.126  22.991 -11.717  1.00 88.41           H  
ATOM    703  H4'   G A  22      -6.551  24.133 -11.844  1.00 88.72           H  
ATOM    704  H3'   G A  22      -7.301  21.508 -12.577  1.00 95.76           H  
ATOM    705  H2'   G A  22      -5.293  20.727 -11.938  1.00 96.71           H  
ATOM    706 HO2'   G A  22      -4.048  22.381 -12.785  1.00 94.73           H  
ATOM    707  H1'   G A  22      -5.124  22.240  -9.804  1.00 89.72           H  
ATOM    708  H8    G A  22      -8.310  21.140  -9.086  1.00 92.16           H  
ATOM    709  H1    G A  22      -4.316  16.558  -8.385  1.00116.08           H  
ATOM    710  H21   G A  22      -2.359  17.061  -9.327  1.00115.62           H  
ATOM    711  H22   G A  22      -2.131  18.357 -10.025  1.00115.62           H  
ATOM    712  P     C A  23      -6.507  21.606 -15.111  1.00 89.29           P  
ANISOU  712  P     C A  23    12243  15503   6180  -1920    183  -2917       P  
ATOM    713  OP1   C A  23      -6.170  22.360 -16.347  1.00 81.37           O  
ANISOU  713  OP1   C A  23    11332  14687   4898  -2100    181  -2825       O  
ATOM    714  OP2   C A  23      -7.826  20.925 -15.028  1.00 78.73           O  
ANISOU  714  OP2   C A  23    10953  14100   4859  -2034    -10  -2961       O  
ATOM    715  O5'   C A  23      -5.332  20.552 -14.919  1.00 93.48           O  
ANISOU  715  O5'   C A  23    12814  15903   6800  -1762    546  -3242       O  
ATOM    716  C5'   C A  23      -3.986  20.932 -15.164  1.00 92.62           C  
ANISOU  716  C5'   C A  23    12643  15894   6653  -1676    783  -3271       C  
ATOM    717  C4'   C A  23      -3.039  19.791 -14.907  1.00 91.64           C  
ANISOU  717  C4'   C A  23    12544  15629   6647  -1460   1109  -3582       C  
ATOM    718  O4'   C A  23      -3.096  19.401 -13.510  1.00 97.50           O  
ANISOU  718  O4'   C A  23    13167  16183   7695  -1202   1106  -3586       O  
ATOM    719  C3'   C A  23      -3.344  18.507 -15.657  1.00 96.61           C  
ANISOU  719  C3'   C A  23    13440  16115   7153  -1546   1226  -3886       C  
ATOM    720  O3'   C A  23      -2.902  18.536 -16.999  1.00100.31           O  
ANISOU  720  O3'   C A  23    14036  16734   7342  -1730   1356  -3990       O  
ATOM    721  C2'   C A  23      -2.663  17.452 -14.797  1.00 97.33           C  
ANISOU  721  C2'   C A  23    13537  15959   7486  -1209   1475  -4109       C  
ATOM    722  O2'   C A  23      -1.261  17.430 -15.025  1.00 96.08           O  
ANISOU  722  O2'   C A  23    13288  15890   7327  -1016   1776  -4217       O  
ATOM    723  C1'   C A  23      -2.911  18.002 -13.396  1.00 97.17           C  
ANISOU  723  C1'   C A  23    13287  15897   7736  -1051   1310  -3892       C  
ATOM    724  N1    C A  23      -4.096  17.415 -12.731  1.00100.66           N  
ANISOU  724  N1    C A  23    13825  16124   8299  -1091   1122  -3905       N  
ATOM    725  C2    C A  23      -3.978  16.145 -12.153  1.00103.04           C  
ANISOU  725  C2    C A  23    14280  16104   8765   -890   1282  -4142       C  
ATOM    726  O2    C A  23      -2.907  15.528 -12.245  1.00102.67           O  
ANISOU  726  O2    C A  23    14288  15960   8763   -644   1575  -4329       O  
ATOM    727  N3    C A  23      -5.040  15.608 -11.516  1.00102.95           N  
ANISOU  727  N3    C A  23    14366  15888   8861   -963   1116  -4152       N  
ATOM    728  C4    C A  23      -6.176  16.292 -11.437  1.00 96.79           C  
ANISOU  728  C4    C A  23    13487  15252   8039  -1202    807  -3940       C  
ATOM    729  N4    C A  23      -7.188  15.709 -10.797  1.00101.38           N  
ANISOU  729  N4    C A  23    14141  15650   8730  -1286    662  -3961       N  
ATOM    730  C5    C A  23      -6.326  17.589 -12.010  1.00 89.36           C  
ANISOU  730  C5    C A  23    12379  14632   6942  -1354    637  -3686       C  
ATOM    731  C6    C A  23      -5.270  18.112 -12.639  1.00 89.03           C  
ANISOU  731  C6    C A  23    12289  14751   6786  -1301    800  -3676       C  
ATOM    732  H5'   C A  23      -3.755  21.673 -14.583  1.00111.18           H  
ATOM    733  H4'   C A  23      -2.135  20.078 -15.111  1.00110.01           H  
ATOM    734  H3'   C A  23      -4.301  18.348 -15.647  1.00115.97           H  
ATOM    735  H2'   C A  23      -3.061  16.577 -14.923  1.00116.83           H  
ATOM    736 HO2'   C A  23      -0.879  17.872 -14.422  1.00115.33           H  
ATOM    737  H1'   C A  23      -2.131  17.816 -12.849  1.00116.64           H  
ATOM    738  H41   C A  23      -7.942  16.117 -10.723  1.00121.70           H  
ATOM    739  H42   C A  23      -7.088  14.926 -10.457  1.00121.70           H  
ATOM    740  H5    C A  23      -7.129  18.054 -11.948  1.00107.27           H  
ATOM    741  H6    C A  23      -5.333  18.959 -13.018  1.00106.87           H  
ATOM    742  P     C A  24      -3.600  17.579 -18.082  1.00108.11           P  
ANISOU  742  P     C A  24    13341  19594   8141   1159   -687  -5977       P  
ATOM    743  OP1   C A  24      -3.650  18.346 -19.352  1.00109.76           O  
ANISOU  743  OP1   C A  24    13917  19664   8122    882   -698  -5964       O  
ATOM    744  OP2   C A  24      -4.881  17.071 -17.516  1.00105.64           O  
ANISOU  744  OP2   C A  24    13136  18919   8082   1174   -984  -5927       O  
ATOM    745  O5'   C A  24      -2.592  16.342 -18.197  1.00111.72           O  
ANISOU  745  O5'   C A  24    13774  20261   8412   1550   -321  -6063       O  
ATOM    746  C5'   C A  24      -3.059  15.031 -18.505  1.00116.00           C  
ANISOU  746  C5'   C A  24    14666  20483   8925   1778   -305  -6115       C  
ATOM    747  C4'   C A  24      -2.557  13.999 -17.516  1.00118.98           C  
ANISOU  747  C4'   C A  24    14655  21140   9412   2178   -180  -6165       C  
ATOM    748  O4'   C A  24      -2.863  14.421 -16.160  1.00112.76           O  
ANISOU  748  O4'   C A  24    13427  20600   8817   2121   -432  -6067       O  
ATOM    749  C3'   C A  24      -3.180  12.611 -17.617  1.00118.55           C  
ANISOU  749  C3'   C A  24    14877  20750   9418   2447   -216  -6250       C  
ATOM    750  O3'   C A  24      -2.612  11.816 -18.644  1.00116.75           O  
ANISOU  750  O3'   C A  24    14957  20366   9036   2632    146  -6418       O  
ATOM    751  C2'   C A  24      -2.983  12.045 -16.211  1.00118.90           C  
ANISOU  751  C2'   C A  24    14400  21170   9607   2747   -270  -6220       C  
ATOM    752  O2'   C A  24      -1.663  11.552 -16.017  1.00121.63           O  
ANISOU  752  O2'   C A  24    14361  21811  10042   3028     83  -6143       O  
ATOM    753  C1'   C A  24      -3.148  13.295 -15.350  1.00112.52           C  
ANISOU  753  C1'   C A  24    13266  20618   8867   2430   -500  -6074       C  
ATOM    754  N1    C A  24      -4.501  13.451 -14.769  1.00112.41           N  
ANISOU  754  N1    C A  24    13342  20312   9055   2252   -844  -5988       N  
ATOM    755  C2    C A  24      -4.855  12.664 -13.670  1.00111.59           C  
ANISOU  755  C2    C A  24    13016  20368   9016   2472   -956  -5957       C  
ATOM    756  O2    C A  24      -4.061  11.822 -13.224  1.00113.45           O  
ANISOU  756  O2    C A  24    12978  20860   9269   2776   -801  -5850       O  
ATOM    757  N3    C A  24      -6.069  12.834 -13.118  1.00111.15           N  
ANISOU  757  N3    C A  24    13018  20061   9155   2309  -1202  -5896       N  
ATOM    758  C4    C A  24      -6.912  13.738 -13.597  1.00108.91           C  
ANISOU  758  C4    C A  24    12960  19376   9044   1968  -1343  -5877       C  
ATOM    759  N4    C A  24      -8.097  13.839 -12.991  1.00105.08           N  
ANISOU  759  N4    C A  24    12475  18659   8790   1852  -1538  -5856       N  
ATOM    760  C5    C A  24      -6.573  14.566 -14.708  1.00103.59           C  
ANISOU  760  C5    C A  24    12503  18559   8298   1748  -1284  -5891       C  
ATOM    761  C6    C A  24      -5.363  14.394 -15.255  1.00105.36           C  
ANISOU  761  C6    C A  24    12703  19047   8282   1889  -1029  -5941       C  
ATOM    762  H5'   C A  24      -2.747  14.790 -19.392  1.00139.23           H  
ATOM    763  H4'   C A  24      -1.595  13.918 -17.612  1.00142.81           H  
ATOM    764  H3'   C A  24      -4.131  12.706 -17.784  1.00142.30           H  
ATOM    765 HO3'   C A  24      -1.917  12.074 -19.039  1.00139.92           H  
ATOM    766  H2'   C A  24      -3.650  11.369 -16.015  1.00142.72           H  
ATOM    767 HO2'   C A  24      -1.626  10.757 -16.287  1.00145.99           H  
ATOM    768  H1'   C A  24      -2.512  13.246 -14.620  1.00135.06           H  
ATOM    769  H41   C A  24      -8.675  14.412 -13.268  1.00126.13           H  
ATOM    770  H42   C A  24      -8.283  13.331 -12.323  1.00126.13           H  
ATOM    771  H5    C A  24      -7.168  15.199 -15.038  1.00124.34           H  
ATOM    772  H6    C A  24      -5.106  14.923 -15.975  1.00126.46           H  
TER     773        C A  24                                                      
ATOM    774  O5'   G B  26      -4.983   7.539  -5.816  1.00106.49           O  
ATOM    775  C5'   G B  26      -4.501   6.443  -6.581  1.00112.12           C  
ATOM    776  C4'   G B  26      -3.406   6.882  -7.516  1.00121.19           C  
ATOM    777  O4'   G B  26      -3.981   7.350  -8.767  1.00120.82           O  
ATOM    778  C3'   G B  26      -2.581   8.062  -7.032  1.00123.98           C  
ATOM    779  O3'   G B  26      -1.576   7.713  -6.102  1.00130.17           O  
ATOM    780  C2'   G B  26      -2.053   8.651  -8.331  1.00119.87           C  
ATOM    781  O2'   G B  26      -0.966   7.892  -8.840  1.00109.19           O  
ATOM    782  C1'   G B  26      -3.257   8.469  -9.240  1.00116.67           C  
ATOM    783  N9    G B  26      -4.136   9.650  -9.177  1.00113.58           N  
ATOM    784  C8    G B  26      -5.416   9.706  -8.685  1.00113.01           C  
ATOM    785  N7    G B  26      -5.933  10.896  -8.767  1.00111.35           N  
ATOM    786  C5    G B  26      -4.939  11.672  -9.332  1.00110.15           C  
ATOM    787  C6    G B  26      -4.935  13.045  -9.660  1.00109.20           C  
ATOM    788  O6    G B  26      -5.848  13.864  -9.500  1.00106.63           O  
ATOM    789  N1    G B  26      -3.714  13.429 -10.217  1.00113.11           N  
ATOM    790  C2    G B  26      -2.640  12.593 -10.435  1.00117.03           C  
ATOM    791  N2    G B  26      -1.539  13.136 -10.980  1.00115.80           N  
ATOM    792  N3    G B  26      -2.642  11.305 -10.135  1.00119.19           N  
ATOM    793  C4    G B  26      -3.816  10.920  -9.590  1.00114.55           C  
ATOM    794  P     C B  27      -0.878   8.863  -5.223  1.00159.41           P  
ANISOU  794  P     C B  27    17787  18316  24467   1086  -4756  -8235       P  
ATOM    795  OP1   C B  27       0.478   8.379  -4.861  1.00143.20           O  
ANISOU  795  OP1   C B  27    15672  15921  22818   1462  -4929  -8431       O  
ATOM    796  OP2   C B  27      -1.814   9.338  -4.157  1.00131.51           O  
ANISOU  796  OP2   C B  27    14547  14504  20917    551  -4729  -7464       O  
ATOM    797  O5'   C B  27      -0.712  10.062  -6.256  1.00138.58           O  
ANISOU  797  O5'   C B  27    14855  16773  21026   1253  -4255  -8502       O  
ATOM    798  C5'   C B  27       0.211  10.017  -7.347  1.00126.02           C  
ANISOU  798  C5'   C B  27    12892  15782  19208   1733  -4129  -9147       C  
ATOM    799  C4'   C B  27       0.544  11.421  -7.763  1.00120.49           C  
ANISOU  799  C4'   C B  27    11994  16023  17764   1779  -3618  -9048       C  
ATOM    800  O4'   C B  27      -0.716  12.108  -8.016  1.00120.47           O  
ANISOU  800  O4'   C B  27    12055  16410  17309   1422  -3412  -8740       O  
ATOM    801  C3'   C B  27       1.237  12.188  -6.648  1.00124.65           C  
ANISOU  801  C3'   C B  27    12685  16371  18305   1701  -3478  -8580       C  
ATOM    802  O3'   C B  27       2.171  13.139  -7.139  1.00126.77           O  
ANISOU  802  O3'   C B  27    12674  17447  18045   1941  -3096  -8695       O  
ATOM    803  C2'   C B  27       0.080  12.898  -5.949  1.00126.44           C  
ANISOU  803  C2'   C B  27    13178  16504  18358   1201  -3379  -7946       C  
ATOM    804  O2'   C B  27       0.444  14.070  -5.242  1.00123.43           O  
ANISOU  804  O2'   C B  27    12856  16348  17693   1079  -3104  -7506       O  
ATOM    805  C1'   C B  27      -0.870  13.187  -7.114  1.00124.26           C  
ANISOU  805  C1'   C B  27    12720  16933  17562   1132  -3191  -8123       C  
ATOM    806  N1    C B  27      -2.282  13.298  -6.668  1.00126.69           N  
ANISOU  806  N1    C B  27    13252  17022  17864    663  -3263  -7662       N  
ATOM    807  C2    C B  27      -3.133  14.270  -7.217  1.00114.89           C  
ANISOU  807  C2    C B  27    11648  16273  15732    478  -2948  -7455       C  
ATOM    808  O2    C B  27      -2.702  14.981  -8.144  1.00108.99           O  
ANISOU  808  O2    C B  27    10621  16356  14432    710  -2615  -7653       O  
ATOM    809  N3    C B  27      -4.411  14.381  -6.744  1.00112.15           N  
ANISOU  809  N3    C B  27    11476  15750  15386     52  -3021  -7009       N  
ATOM    810  C4    C B  27      -4.855  13.594  -5.747  1.00114.73           C  
ANISOU  810  C4    C B  27    12071  15229  16293   -223  -3376  -6730       C  
ATOM    811  N4    C B  27      -6.105  13.711  -5.288  1.00112.10           N  
ANISOU  811  N4    C B  27    11861  14802  15930   -653  -3435  -6270       N  
ATOM    812  C5    C B  27      -4.011  12.623  -5.155  1.00125.63           C  
ANISOU  812  C5    C B  27    13585  15834  18315    -68  -3692  -6867       C  
ATOM    813  C6    C B  27      -2.760  12.524  -5.630  1.00130.59           C  
ANISOU  813  C6    C B  27    14045  16619  18953    380  -3627  -7336       C  
ATOM    814 H5''   C B  27       1.018   9.547  -7.083  1.00151.26           H  
ATOM    815  H4'   C B  27       1.079  11.446  -8.571  1.00144.63           H  
ATOM    816  H3'   C B  27       1.690  11.564  -6.059  1.00149.61           H  
ATOM    817  H2'   C B  27      -0.354  12.281  -5.340  1.00151.76           H  
ATOM    818 HO2'   C B  27       0.902  13.854  -4.572  1.00148.15           H  
ATOM    819  H1'   C B  27      -0.619  13.994  -7.589  1.00149.15           H  
ATOM    820  H41   C B  27      -6.377  13.203  -4.650  1.00134.56           H  
ATOM    821  H42   C B  27      -6.636  14.294  -5.630  1.00134.56           H  
ATOM    822  H5    C B  27      -4.311  12.077  -4.465  1.00150.79           H  
ATOM    823  H6    C B  27      -2.187  11.904  -5.241  1.00156.74           H  
ATOM    824  P     G B  28       3.196  13.793  -6.086  1.00136.58           P  
ANISOU  824  P     G B  28    14027  18512  19356   1969  -2978  -8360       P  
ATOM    825  OP1   G B  28       4.564  13.297  -6.378  1.00134.74           O  
ANISOU  825  OP1   G B  28    13540  18354  19300   2407  -3057  -8795       O  
ATOM    826  OP2   G B  28       2.616  13.649  -4.717  1.00112.26           O  
ANISOU  826  OP2   G B  28    11351  14577  16725   1603  -3206  -7816       O  
ATOM    827  O5'   G B  28       3.161  15.338  -6.435  1.00132.86           O  
ANISOU  827  O5'   G B  28    13418  18968  18096   1860  -2468  -8082       O  
ATOM    828  C5'   G B  28       2.545  16.262  -5.558  1.00111.57           C  
ANISOU  828  C5'   G B  28    10972  16164  15257   1484  -2279  -7320       C  
ATOM    829  C4'   G B  28       2.076  17.460  -6.327  1.00105.13           C  
ANISOU  829  C4'   G B  28     9981  16262  13702   1377  -1835  -7028       C  
ATOM    830  O4'   G B  28       0.891  17.126  -7.093  1.00114.58           O  
ANISOU  830  O4'   G B  28    11131  17672  14734   1244  -1939  -7267       O  
ATOM    831  C3'   G B  28       1.653  18.659  -5.505  1.00 98.19           C  
ANISOU  831  C3'   G B  28     9296  15391  12619   1067  -1530  -6113       C  
ATOM    832  O3'   G B  28       2.754  19.396  -5.030  1.00 92.65           O  
ANISOU  832  O3'   G B  28     8561  14790  11851   1174  -1297  -5819       O  
ATOM    833  C2'   G B  28       0.754  19.409  -6.474  1.00 99.38           C  
ANISOU  833  C2'   G B  28     9287  16307  12165    947  -1270  -5993       C  
ATOM    834  O2'   G B  28       1.495  20.103  -7.466  1.00 97.11           O  
ANISOU  834  O2'   G B  28     8660  16889  11347   1160   -965  -6154       O  
ATOM    835  C1'   G B  28       0.028  18.241  -7.135  1.00101.55           C  
ANISOU  835  C1'   G B  28     9517  16458  12611    968  -1612  -6628       C  
ATOM    836  N9    G B  28      -1.197  17.895  -6.404  1.00100.33           N  
ANISOU  836  N9    G B  28     9650  15714  12756    619  -1823  -6275       N  
ATOM    837  C8    G B  28      -1.467  16.771  -5.666  1.00105.67           C  
ANISOU  837  C8    G B  28    10551  15526  14073    504  -2253  -6387       C  
ATOM    838  N7    G B  28      -2.668  16.786  -5.146  1.00106.38           N  
ANISOU  838  N7    G B  28    10829  15362  14229    141  -2328  -5942       N  
ATOM    839  C5    G B  28      -3.209  17.997  -5.563  1.00 97.97           C  
ANISOU  839  C5    G B  28     9664  15014  12545     48  -1926  -5549       C  
ATOM    840  C6    G B  28      -4.477  18.584  -5.327  1.00 91.13           C  
ANISOU  840  C6    G B  28     8887  14297  11440   -271  -1808  -5019       C  
ATOM    841  O6    G B  28      -5.424  18.144  -4.670  1.00 89.09           O  
ANISOU  841  O6    G B  28     8804  13606  11440   -570  -2019  -4765       O  
ATOM    842  N1    G B  28      -4.588  19.825  -5.954  1.00 86.45           N  
ANISOU  842  N1    G B  28     8132  14478  10238   -220  -1406  -4761       N  
ATOM    843  C2    G B  28      -3.603  20.423  -6.711  1.00 86.19           C  
ANISOU  843  C2    G B  28     7871  15020   9856     58  -1150  -4940       C  
ATOM    844  N2    G B  28      -3.882  21.621  -7.239  1.00 81.60           N  
ANISOU  844  N2    G B  28     7154  15119   8729     35   -808  -4575       N  
ATOM    845  N3    G B  28      -2.423  19.892  -6.941  1.00 89.24           N  
ANISOU  845  N3    G B  28     8149  15343  10415    336  -1235  -5426       N  
ATOM    846  C4    G B  28      -2.306  18.691  -6.339  1.00 96.67           C  
ANISOU  846  C4    G B  28     9255  15516  11959    331  -1625  -5726       C  
ATOM    847  H5'   G B  28       3.183  16.541  -4.882  1.00133.92           H  
ATOM    848 H5''   G B  28       1.788  15.840  -5.122  1.00133.92           H  
ATOM    849  H4'   G B  28       2.778  17.730  -6.939  1.00126.20           H  
ATOM    850  H3'   G B  28       1.117  18.377  -4.747  1.00117.86           H  
ATOM    851  H2'   G B  28       0.153  20.013  -6.010  1.00119.29           H  
ATOM    852 HO2'   G B  28       1.492  19.652  -8.175  1.00116.56           H  
ATOM    853  H1'   G B  28      -0.180  18.459  -8.058  1.00121.90           H  
ATOM    854  H8    G B  28      -0.863  16.074  -5.547  1.00126.84           H  
ATOM    855  H1    G B  28      -5.330  20.251  -5.862  1.00103.78           H  
ATOM    856  H21   G B  28      -4.649  21.984  -7.099  1.00 97.95           H  
ATOM    857  H22   G B  28      -3.294  22.027  -7.717  1.00 97.95           H  
ATOM    858  P     A B  29       2.697  20.049  -3.573  1.00 91.63           P  
ANISOU  858  P     A B  29     8734  14153  11929    925  -1217  -5032       P  
ATOM    859  OP1   A B  29       4.081  20.183  -3.057  1.00 87.94           O  
ANISOU  859  OP1   A B  29     8224  13564  11627   1125  -1168  -5032       O  
ATOM    860  OP2   A B  29       1.718  19.268  -2.783  1.00 88.93           O  
ANISOU  860  OP2   A B  29     8673  13103  12014    678  -1540  -4881       O  
ATOM    861  O5'   A B  29       2.131  21.511  -3.853  1.00 88.43           O  
ANISOU  861  O5'   A B  29     8277  14363  10960    740   -812  -4467       O  
ATOM    862  C5'   A B  29       2.425  22.189  -5.069  1.00 84.40           C  
ANISOU  862  C5'   A B  29     7451  14709   9906    871   -535  -4610       C  
ATOM    863  C4'   A B  29       1.309  23.130  -5.452  1.00 79.62           C  
ANISOU  863  C4'   A B  29     6846  14526   8880    648   -321  -4166       C  
ATOM    864  O4'   A B  29       0.126  22.368  -5.787  1.00 83.90           O  
ANISOU  864  O4'   A B  29     7447  14960   9472    540   -535  -4411       O  
ATOM    865  C3'   A B  29       0.845  24.072  -4.354  1.00 73.39           C  
ANISOU  865  C3'   A B  29     6307  13422   8156    407   -199  -3429       C  
ATOM    866  O3'   A B  29       1.645  25.230  -4.273  1.00 70.12           O  
ANISOU  866  O3'   A B  29     5804  13300   7539    438     78  -3058       O  
ATOM    867  C2'   A B  29      -0.601  24.364  -4.731  1.00 71.47           C  
ANISOU  867  C2'   A B  29     6096  13402   7657    210   -167  -3223       C  
ATOM    868  O2'   A B  29      -0.687  25.378  -5.723  1.00 69.76           O  
ANISOU  868  O2'   A B  29     5651  13937   6917    233    108  -3047       O  
ATOM    869  C1'   A B  29      -1.030  23.051  -5.355  1.00 78.55           C  
ANISOU  869  C1'   A B  29     6935  14232   8677    266   -445  -3846       C  
ATOM    870  N9    A B  29      -1.785  22.174  -4.452  1.00 78.53           N  
ANISOU  870  N9    A B  29     7194  13518   9123     78   -750  -3816       N  
ATOM    871  C8    A B  29      -1.426  20.949  -3.957  1.00 81.49           C  
ANISOU  871  C8    A B  29     7684  13262  10018    125  -1090  -4165       C  
ATOM    872  N7    A B  29      -2.361  20.389  -3.236  1.00 83.70           N  
ANISOU  872  N7    A B  29     8171  13038  10594   -128  -1326  -3978       N  
ATOM    873  C5    A B  29      -3.399  21.308  -3.282  1.00 75.08           C  
ANISOU  873  C5    A B  29     7088  12313   9126   -328  -1109  -3525       C  
ATOM    874  C6    A B  29      -4.681  21.303  -2.722  1.00 72.29           C  
ANISOU  874  C6    A B  29     6872  11794   8801   -630  -1189  -3160       C  
ATOM    875  N6    A B  29      -5.121  20.289  -1.971  1.00 73.70           N  
ANISOU  875  N6    A B  29     7215  11368   9420   -829  -1524  -3153       N  
ATOM    876  N1    A B  29      -5.479  22.375  -2.954  1.00 68.48           N  
ANISOU  876  N1    A B  29     6335  11799   7885   -723   -929  -2784       N  
ATOM    877  C2    A B  29      -5.002  23.375  -3.711  1.00 70.24           C  
ANISOU  877  C2    A B  29     6390  12594   7706   -545   -629  -2742       C  
ATOM    878  N3    A B  29      -3.809  23.493  -4.294  1.00 69.03           N  
ANISOU  878  N3    A B  29     6088  12672   7469   -297   -521  -3015       N  
ATOM    879  C4    A B  29      -3.061  22.410  -4.035  1.00 74.85           C  
ANISOU  879  C4    A B  29     6872  12952   8616   -191   -767  -3426       C  
ATOM    880  H5'   A B  29       2.547  21.536  -5.776  1.00101.31           H  
ATOM    881 H5''   A B  29       3.245  22.695  -4.961  1.00101.31           H  
ATOM    882  H4'   A B  29       1.575  23.650  -6.226  1.00 95.58           H  
ATOM    883  H3'   A B  29       0.855  23.600  -3.506  1.00 88.10           H  
ATOM    884  H2'   A B  29      -1.129  24.584  -3.947  1.00 85.80           H  
ATOM    885 HO2'   A B  29       0.073  25.720  -5.830  1.00 83.75           H  
ATOM    886  H1'   A B  29      -1.593  23.256  -6.118  1.00 94.30           H  
ATOM    887  H8    A B  29      -0.600  20.554  -4.119  1.00 97.83           H  
ATOM    888  H61   A B  29      -4.613  19.610  -1.825  1.00 88.48           H  
ATOM    889  H62   A B  29      -5.911  20.315  -1.633  1.00 88.48           H  
ATOM    890  H2    A B  29      -5.586  24.086  -3.848  1.00 84.33           H  
ATOM    891  P     C B  30       1.977  25.882  -2.858  1.00 70.79           P  
ANISOU  891  P     C B  30     6124  12874   7899    325    122  -2533       P  
ATOM    892  OP1   C B  30       2.975  26.970  -3.061  1.00 71.24           O  
ANISOU  892  OP1   C B  30     6017  13311   7742    387    381  -2285       O  
ATOM    893  OP2   C B  30       2.277  24.760  -1.926  1.00 68.84           O  
ANISOU  893  OP2   C B  30     6060  11943   8155    357   -165  -2756       O  
ATOM    894  O5'   C B  30       0.594  26.546  -2.430  1.00 67.25           O  
ANISOU  894  O5'   C B  30     5851  12348   7354     82    168  -2047       O  
ATOM    895  C5'   C B  30      -0.208  27.266  -3.368  1.00 70.93           C  
ANISOU  895  C5'   C B  30     6182  13371   7395     24    330  -1888       C  
ATOM    896  C4'   C B  30      -1.430  27.816  -2.678  1.00 72.45           C  
ANISOU  896  C4'   C B  30     6563  13372   7594   -174    330  -1447       C  
ATOM    897  O4'   C B  30      -2.420  26.763  -2.575  1.00 67.24           O  
ANISOU  897  O4'   C B  30     6000  12480   7067   -277    104  -1674       O  
ATOM    898  C3'   C B  30      -1.106  28.257  -1.256  1.00 84.99           C  
ANISOU  898  C3'   C B  30     8355  14460   9476   -239    323  -1097       C  
ATOM    899  O3'   C B  30      -1.625  29.526  -0.943  1.00 88.51           O  
ANISOU  899  O3'   C B  30     8840  15011   9778   -318    474   -621       O  
ATOM    900  C2'   C B  30      -1.716  27.171  -0.375  1.00 78.02           C  
ANISOU  900  C2'   C B  30     7664  13066   8915   -357     65  -1200       C  
ATOM    901  O2'   C B  30      -2.162  27.586   0.905  1.00 69.74           O  
ANISOU  901  O2'   C B  30     6792  11694   8010   -495     42   -809       O  
ATOM    902  C1'   C B  30      -2.856  26.649  -1.241  1.00 68.29           C  
ANISOU  902  C1'   C B  30     6364  12089   7494   -430    -14  -1398       C  
ATOM    903  N1    C B  30      -3.142  25.248  -0.904  1.00 64.18           N  
ANISOU  903  N1    C B  30     5945  11140   7299   -509   -316  -1697       N  
ATOM    904  C2    C B  30      -4.443  24.896  -0.581  1.00 61.06           C  
ANISOU  904  C2    C B  30     5639  10636   6926   -729   -451  -1564       C  
ATOM    905  O2    C B  30      -5.330  25.752  -0.701  1.00 57.97           O  
ANISOU  905  O2    C B  30     5216  10568   6242   -810   -299  -1264       O  
ATOM    906  N3    C B  30      -4.711  23.618  -0.225  1.00 60.21           N  
ANISOU  906  N3    C B  30     5625  10092   7162   -847   -761  -1775       N  
ATOM    907  C4    C B  30      -3.711  22.733  -0.126  1.00 65.02           C  
ANISOU  907  C4    C B  30     6259  10329   8117   -721   -946  -2108       C  
ATOM    908  N4    C B  30      -4.012  21.485   0.228  1.00 67.93           N  
ANISOU  908  N4    C B  30     6726  10212   8873   -851  -1293  -2280       N  
ATOM    909  C5    C B  30      -2.353  23.065  -0.420  1.00 59.44           C  
ANISOU  909  C5    C B  30     5460   9736   7389   -458   -806  -2286       C  
ATOM    910  C6    C B  30      -2.125  24.331  -0.783  1.00 63.76           C  
ANISOU  910  C6    C B  30     5903  10757   7566   -380   -485  -2053       C  
ATOM    911  H5'   C B  30      -0.480  26.672  -4.085  1.00 85.15           H  
ATOM    912 H5''   C B  30       0.309  27.996  -3.743  1.00 85.15           H  
ATOM    913  H4'   C B  30      -1.833  28.540  -3.183  1.00 86.98           H  
ATOM    914  H3'   C B  30      -0.142  28.278  -1.148  1.00102.02           H  
ATOM    915  H2'   C B  30      -1.056  26.469  -0.262  1.00 93.66           H  
ATOM    916 HO2'   C B  30      -1.503  27.854   1.351  1.00 83.72           H  
ATOM    917  H1'   C B  30      -3.659  27.188  -1.172  1.00 81.98           H  
ATOM    918  H41   C B  30      -3.390  20.896   0.299  1.00 81.55           H  
ATOM    919  H42   C B  30      -4.830  21.268   0.384  1.00 81.55           H  
ATOM    920  H5    C B  30      -1.669  22.437  -0.363  1.00 71.36           H  
ATOM    921  H6    C B  30      -1.252  24.599  -0.959  1.00 76.55           H  
ATOM    922  P     A B  31      -0.660  30.447  -0.067  1.00 84.49           P  
ANISOU  922  P     A B  31     8391  14282   9431   -289    574   -322       P  
ATOM    923  OP1   A B  31       0.162  31.243  -1.026  1.00 78.37           O  
ANISOU  923  OP1   A B  31     7406  13945   8428   -204    760   -252       O  
ATOM    924  OP2   A B  31      -0.022  29.627   1.000  1.00 65.48           O  
ANISOU  924  OP2   A B  31     6121  11374   7385   -281    418   -466       O  
ATOM    925  O5'   A B  31      -1.681  31.383   0.678  1.00 61.09           O  
ANISOU  925  O5'   A B  31     5548  11218   6446   -395    603     87       O  
ATOM    926  C5'   A B  31      -2.535  32.235  -0.057  1.00 51.20           C  
ANISOU  926  C5'   A B  31     4208  10337   4910   -412    706    306       C  
ATOM    927  C4'   A B  31      -3.180  33.159   0.920  1.00 46.01           C  
ANISOU  927  C4'   A B  31     3666   9483   4331   -456    708    646       C  
ATOM    928  O4'   A B  31      -4.041  32.375   1.785  1.00 39.81           O  
ANISOU  928  O4'   A B  31     3007   8466   3652   -554    562    571       O  
ATOM    929  C3'   A B  31      -2.209  33.816   1.883  1.00 46.26           C  
ANISOU  929  C3'   A B  31     3771   9202   4603   -421    734    796       C  
ATOM    930  O3'   A B  31      -1.612  34.966   1.344  1.00 47.13           O  
ANISOU  930  O3'   A B  31     3825   9414   4670   -363    827   1007       O  
ATOM    931  C2'   A B  31      -3.089  34.135   3.066  1.00 41.57           C  
ANISOU  931  C2'   A B  31     3303   8386   4104   -468    660    953       C  
ATOM    932  O2'   A B  31      -3.888  35.275   2.772  1.00 41.61           O  
ANISOU  932  O2'   A B  31     3298   8526   3984   -421    691   1183       O  
ATOM    933  C1'   A B  31      -4.011  32.933   3.086  1.00 40.59           C  
ANISOU  933  C1'   A B  31     3215   8281   3926   -566    540    770       C  
ATOM    934  N9    A B  31      -3.670  31.891   4.057  1.00 37.63           N  
ANISOU  934  N9    A B  31     2948   7564   3785   -639    397    633       N  
ATOM    935  C8    A B  31      -3.322  30.600   3.798  1.00 39.41           C  
ANISOU  935  C8    A B  31     3189   7662   4124   -674    276    359       C  
ATOM    936  N7    A B  31      -3.180  29.864   4.891  1.00 39.36           N  
ANISOU  936  N7    A B  31     3289   7315   4351   -760    121    357       N  
ATOM    937  C5    A B  31      -3.464  30.763   5.918  1.00 35.90           C  
ANISOU  937  C5    A B  31     2891   6852   3899   -778    169    629       C  
ATOM    938  C6    A B  31      -3.507  30.611   7.310  1.00 35.07           C  
ANISOU  938  C6    A B  31     2860   6538   3928   -862     69    768       C  
ATOM    939  N6    A B  31      -3.246  29.450   7.901  1.00 35.98           N  
ANISOU  939  N6    A B  31     3041   6384   4248   -968   -114    713       N  
ATOM    940  N1    A B  31      -3.792  31.694   8.064  1.00 33.70           N  
ANISOU  940  N1    A B  31     2675   6452   3678   -824    145    961       N  
ATOM    941  C2    A B  31      -4.070  32.846   7.454  1.00 33.26           C  
ANISOU  941  C2    A B  31     2559   6607   3473   -714    287   1031       C  
ATOM    942  N3    A B  31      -4.098  33.097   6.146  1.00 33.99           N  
ANISOU  942  N3    A B  31     2587   6890   3439   -652    381    980       N  
ATOM    943  C4    A B  31      -3.781  32.001   5.430  1.00 35.26           C  
ANISOU  943  C4    A B  31     2741   7028   3627   -692    327    770       C  
ATOM    944  H5'   A B  31      -3.210  31.715  -0.520  1.00 61.48           H  
ATOM    945 H5''   A B  31      -2.024  32.741  -0.708  1.00 61.48           H  
ATOM    946  H4'   A B  31      -3.704  33.837   0.464  1.00 55.25           H  
ATOM    947  H3'   A B  31      -1.530  33.171   2.136  1.00 55.55           H  
ATOM    948  H2'   A B  31      -2.581  34.224   3.889  1.00 49.91           H  
ATOM    949 HO2'   A B  31      -4.540  35.036   2.299  1.00 49.97           H  
ATOM    950  H1'   A B  31      -4.894  33.258   3.324  1.00 48.74           H  
ATOM    951  H8    A B  31      -3.197  30.268   2.939  1.00 47.33           H  
ATOM    952  H61   A B  31      -3.064  28.757   7.426  1.00 43.00           H  
ATOM    953  H62   A B  31      -3.260  29.392   8.759  1.00 43.00           H  
ATOM    954  H2    A B  31      -4.268  33.563   8.011  1.00 39.74           H  
ATOM    955  P     C B  32      -0.103  35.353   1.698  1.00 47.77           P  
ANISOU  955  P     C B  32     3873   9336   4939   -334    883   1048       P  
ATOM    956  OP1   C B  32       0.119  36.552   0.844  1.00 55.81           O  
ANISOU  956  OP1   C B  32     4879  10451   5876   -309    903   1286       O  
ATOM    957  OP2   C B  32       0.859  34.203   1.775  1.00 42.90           O  
ANISOU  957  OP2   C B  32     3205   8678   4417   -307    866    730       O  
ATOM    958  O5'   C B  32      -0.112  35.835   3.206  1.00 39.92           O  
ANISOU  958  O5'   C B  32     3002   7965   4202   -350    832   1181       O  
ATOM    959  C5'   C B  32      -1.048  36.790   3.647  1.00 41.65           C  
ANISOU  959  C5'   C B  32     3297   8097   4430   -338    794   1390       C  
ATOM    960  C4'   C B  32      -1.102  36.848   5.150  1.00 38.99           C  
ANISOU  960  C4'   C B  32     3063   7456   4294   -341    717   1381       C  
ATOM    961  O4'   C B  32      -1.782  35.690   5.688  1.00 37.86           O  
ANISOU  961  O4'   C B  32     2993   7277   4116   -399    627   1214       O  
ATOM    962  C3'   C B  32       0.234  36.855   5.872  1.00 41.86           C  
ANISOU  962  C3'   C B  32     3452   7564   4888   -334    706   1328       C  
ATOM    963  O3'   C B  32       0.800  38.134   5.843  1.00 39.30           O  
ANISOU  963  O3'   C B  32     3083   7170   4680   -307    744   1524       O  
ATOM    964  C2'   C B  32      -0.165  36.399   7.265  1.00 35.46           C  
ANISOU  964  C2'   C B  32     2751   6547   4176   -354    594   1248       C  
ATOM    965  O2'   C B  32      -0.874  37.428   7.944  1.00 34.13           O  
ANISOU  965  O2'   C B  32     2598   6343   4025   -307    564   1369       O  
ATOM    966  C1'   C B  32      -1.225  35.358   6.948  1.00 35.91           C  
ANISOU  966  C1'   C B  32     2827   6754   4065   -418    547   1154       C  
ATOM    967  N1    C B  32      -0.796  33.962   6.866  1.00 33.30           N  
ANISOU  967  N1    C B  32     2523   6339   3792   -471    476    955       N  
ATOM    968  C2    C B  32      -0.855  33.191   8.025  1.00 33.48           C  
ANISOU  968  C2    C B  32     2628   6154   3940   -543    342    922       C  
ATOM    969  O2    C B  32      -1.211  33.771   9.050  1.00 32.89           O  
ANISOU  969  O2    C B  32     2577   6046   3874   -551    318   1046       O  
ATOM    970  N3    C B  32      -0.549  31.870   7.957  1.00 33.44           N  
ANISOU  970  N3    C B  32     2655   6010   4040   -594    226    758       N  
ATOM    971  C4    C B  32      -0.206  31.373   6.768  1.00 36.68           C  
ANISOU  971  C4    C B  32     3008   6513   4415   -544    255    566       C  
ATOM    972  N4    C B  32       0.085  30.079   6.692  1.00 37.71           N  
ANISOU  972  N4    C B  32     3166   6467   4694   -565    106    355       N  
ATOM    973  C5    C B  32      -0.143  32.140   5.577  1.00 39.22           C  
ANISOU  973  C5    C B  32     3221   7131   4552   -468    415    572       C  
ATOM    974  C6    C B  32      -0.455  33.434   5.660  1.00 36.73           C  
ANISOU  974  C6    C B  32     2885   6926   4146   -448    520    806       C  
ATOM    975  H5'   C B  32      -1.926  36.557   3.306  1.00 50.01           H  
ATOM    976 H5''   C B  32      -0.798  37.663   3.304  1.00 50.01           H  
ATOM    977  H4'   C B  32      -1.604  37.639   5.402  1.00 46.82           H  
ATOM    978  H3'   C B  32       0.846  36.206   5.490  1.00 50.26           H  
ATOM    979  H2'   C B  32       0.604  36.058   7.748  1.00 42.59           H  
ATOM    980 HO2'   C B  32      -1.577  37.603   7.518  1.00 40.99           H  
ATOM    981  H1'   C B  32      -1.868  35.416   7.672  1.00 43.13           H  
ATOM    982  H41   C B  32       0.309  29.732   5.938  1.00 45.29           H  
ATOM    983  H42   C B  32       0.050  29.588   7.398  1.00 45.29           H  
ATOM    984  H5    C B  32       0.106  31.755   4.768  1.00 47.11           H  
ATOM    985  H6    C B  32      -0.440  33.970   4.900  1.00 44.11           H  
ATOM    986  P     G B  33       2.389  38.382   5.723  1.00 41.37           P  
ANISOU  986  P     G B  33     3269   7356   5094   -326    795   1543       P  
ATOM    987  OP1   G B  33       2.517  38.955   4.360  1.00 45.21           O  
ANISOU  987  OP1   G B  33     3638   8109   5431   -349    876   1721       O  
ATOM    988  OP2   G B  33       3.235  37.216   6.061  1.00 39.96           O  
ANISOU  988  OP2   G B  33     3101   7107   4975   -323    776   1298       O  
ATOM    989  O5'   G B  33       2.572  39.537   6.768  1.00 37.97           O  
ANISOU  989  O5'   G B  33     2892   6628   4908   -308    722   1664       O  
ATOM    990  C5'   G B  33       1.851  40.733   6.598  1.00 40.33           C  
ANISOU  990  C5'   G B  33     3185   6898   5242   -277    688   1873       C  
ATOM    991  C4'   G B  33       1.714  41.463   7.894  1.00 39.58           C  
ANISOU  991  C4'   G B  33     3163   6508   5368   -213    571   1825       C  
ATOM    992  O4'   G B  33       0.815  40.709   8.752  1.00 37.84           O  
ANISOU  992  O4'   G B  33     3017   6328   5032   -169    524   1635       O  
ATOM    993  C3'   G B  33       2.991  41.599   8.716  1.00 36.62           C  
ANISOU  993  C3'   G B  33     2788   5902   5223   -243    537   1747       C  
ATOM    994  O3'   G B  33       3.810  42.667   8.297  1.00 37.65           O  
ANISOU  994  O3'   G B  33     2844   5910   5551   -298    528   1949       O  
ATOM    995  C2'   G B  33       2.452  41.741  10.128  1.00 35.66           C  
ANISOU  995  C2'   G B  33     2739   5632   5177   -158    424   1575       C  
ATOM    996  O2'   G B  33       1.924  43.046  10.318  1.00 37.28           O  
ANISOU  996  O2'   G B  33     2936   5691   5536    -70    326   1645       O  
ATOM    997  C1'   G B  33       1.268  40.761  10.087  1.00 37.49           C  
ANISOU  997  C1'   G B  33     3010   6092   5143   -144    444   1495       C  
ATOM    998  N9    G B  33       1.671  39.406  10.491  1.00 32.30           N  
ANISOU  998  N9    G B  33     2387   5471   4416   -209    453   1356       N  
ATOM    999  C8    G B  33       1.968  38.337   9.672  1.00 33.88           C  
ANISOU  999  C8    G B  33     2579   5781   4513   -270    516   1322       C  
ATOM   1000  N7    G B  33       2.315  37.253  10.326  1.00 33.36           N  
ANISOU 1000  N7    G B  33     2554   5651   4470   -305    461   1194       N  
ATOM   1001  C5    G B  33       2.302  37.673  11.668  1.00 31.73           C  
ANISOU 1001  C5    G B  33     2371   5333   4353   -282    377   1172       C  
ATOM   1002  C6    G B  33       2.562  36.922  12.837  1.00 29.84           C  
ANISOU 1002  C6    G B  33     2160   5030   4150   -316    282   1098       C  
ATOM   1003  O6    G B  33       2.932  35.741  12.947  1.00 32.59           O  
ANISOU 1003  O6    G B  33     2536   5330   4517   -371    232   1054       O  
ATOM   1004  N1    G B  33       2.446  37.730  13.971  1.00 31.85           N  
ANISOU 1004  N1    G B  33     2390   5268   4442   -267    221   1073       N  
ATOM   1005  C2    G B  33       2.022  39.052  13.945  1.00 30.30           C  
ANISOU 1005  C2    G B  33     2161   5070   4281   -177    228   1080       C  
ATOM   1006  N2    G B  33       1.939  39.645  15.143  1.00 32.11           N  
ANISOU 1006  N2    G B  33     2352   5304   4545   -112    141    977       N  
ATOM   1007  N3    G B  33       1.754  39.760  12.869  1.00 30.77           N  
ANISOU 1007  N3    G B  33     2212   5122   4357   -144    291   1173       N  
ATOM   1008  C4    G B  33       1.907  38.994  11.776  1.00 30.62           C  
ANISOU 1008  C4    G B  33     2204   5173   4257   -212    373   1234       C  
ATOM   1009  H5'   G B  33       0.968  40.528   6.253  1.00 48.44           H  
ATOM   1010 H5''   G B  33       2.316  41.298   5.961  1.00 48.44           H  
ATOM   1011  H4'   G B  33       1.353  42.350   7.740  1.00 47.53           H  
ATOM   1012  H3'   G B  33       3.503  40.777   8.656  1.00 43.98           H  
ATOM   1013  H2'   G B  33       3.109  41.502  10.801  1.00 42.82           H  
ATOM   1014 HO2'   G B  33       2.450  43.486  10.803  1.00 44.77           H  
ATOM   1015  H1'   G B  33       0.555  41.078  10.664  1.00 45.03           H  
ATOM   1016  H8    G B  33       1.927  38.381   8.744  1.00 40.69           H  
ATOM   1017  H1    G B  33       2.650  37.387  14.732  1.00 38.25           H  
ATOM   1018  H21   G B  33       2.111  39.198  15.857  1.00 38.57           H  
ATOM   1019  H22   G B  33       1.713  40.473  15.198  1.00 38.57           H  
ATOM   1020  P     G B  34       5.405  42.506   8.349  1.00 38.86           P  
ANISOU 1020  P     G B  34     2919   6015   5831   -394    570   1939       P  
ATOM   1021  OP1   G B  34       5.939  43.807   7.910  1.00 39.12           O  
ANISOU 1021  OP1   G B  34     2868   5920   6077   -481    526   2217       O  
ATOM   1022  OP2   G B  34       5.832  41.231   7.701  1.00 39.38           O  
ANISOU 1022  OP2   G B  34     2931   6355   5677   -417    689   1829       O  
ATOM   1023  O5'   G B  34       5.752  42.222   9.879  1.00 36.21           O  
ANISOU 1023  O5'   G B  34     2659   5459   5638   -341    478   1685       O  
ATOM   1024  C5'   G B  34       5.500  43.168  10.909  1.00 36.32           C  
ANISOU 1024  C5'   G B  34     2716   5221   5862   -279    340   1625       C  
ATOM   1025  C4'   G B  34       5.543  42.520  12.280  1.00 33.91           C  
ANISOU 1025  C4'   G B  34     2463   4882   5540   -221    279   1365       C  
ATOM   1026  O4'   G B  34       4.643  41.373  12.320  1.00 33.76           O  
ANISOU 1026  O4'   G B  34     2500   5070   5257   -194    319   1287       O  
ATOM   1027  C3'   G B  34       6.879  41.946  12.729  1.00 33.63           C  
ANISOU 1027  C3'   G B  34     2387   4809   5582   -280    292   1278       C  
ATOM   1028  O3'   G B  34       7.747  42.930  13.255  1.00 37.27           O  
ANISOU 1028  O3'   G B  34     2795   5058   6310   -309    208   1269       O  
ATOM   1029  C2'   G B  34       6.451  40.903  13.756  1.00 33.98           C  
ANISOU 1029  C2'   G B  34     2491   4937   5482   -231    248   1101       C  
ATOM   1030  O2'   G B  34       6.038  41.506  14.982  1.00 38.36           O  
ANISOU 1030  O2'   G B  34     3052   5433   6091   -159    130    968       O  
ATOM   1031  C1'   G B  34       5.195  40.344  13.108  1.00 33.52           C  
ANISOU 1031  C1'   G B  34     2485   5054   5196   -215    300   1151       C  
ATOM   1032  N9    G B  34       5.421  39.177  12.239  1.00 31.36           N  
ANISOU 1032  N9    G B  34     2213   4904   4798   -263    383   1165       N  
ATOM   1033  C8    G B  34       5.335  39.099  10.848  1.00 33.21           C  
ANISOU 1033  C8    G B  34     2407   5277   4934   -288    487   1261       C  
ATOM   1034  N7    G B  34       5.597  37.894  10.352  1.00 31.79           N  
ANISOU 1034  N7    G B  34     2219   5201   4659   -300    521   1167       N  
ATOM   1035  C5    G B  34       5.812  37.154  11.495  1.00 31.09           C  
ANISOU 1035  C5    G B  34     2186   4989   4637   -292    422   1050       C  
ATOM   1036  C6    G B  34       6.119  35.780  11.585  1.00 31.16           C  
ANISOU 1036  C6    G B  34     2218   4973   4646   -292    366    927       C  
ATOM   1037  O6    G B  34       6.234  35.020  10.636  1.00 32.89           O  
ANISOU 1037  O6    G B  34     2409   5279   4810   -277    400    843       O  
ATOM   1038  N1    G B  34       6.277  35.352  12.888  1.00 30.75           N  
ANISOU 1038  N1    G B  34     2212   4796   4676   -302    244    899       N  
ATOM   1039  C2    G B  34       6.188  36.186  13.969  1.00 32.37           C  
ANISOU 1039  C2    G B  34     2417   4966   4917   -301    200    939       C  
ATOM   1040  N2    G B  34       6.429  35.578  15.148  1.00 30.34           N  
ANISOU 1040  N2    G B  34     2174   4658   4696   -319     80    918       N  
ATOM   1041  N3    G B  34       5.929  37.492  13.912  1.00 30.36           N  
ANISOU 1041  N3    G B  34     2137   4723   4677   -278    246    987       N  
ATOM   1042  C4    G B  34       5.732  37.909  12.650  1.00 30.73           C  
ANISOU 1042  C4    G B  34     2160   4834   4681   -279    348   1061       C  
ATOM   1043  H5'   G B  34       4.624  43.561  10.771  1.00 43.62           H  
ATOM   1044 H5''   G B  34       6.170  43.869  10.867  1.00 43.62           H  
ATOM   1045  H4'   G B  34       5.254  43.178  12.932  1.00 40.51           H  
ATOM   1046  H3'   G B  34       7.310  41.505  11.981  1.00 40.17           H  
ATOM   1047  H2'   G B  34       7.149  40.242  13.885  1.00 40.81           H  
ATOM   1048 HO2'   G B  34       5.235  41.741  14.914  1.00 46.07           H  
ATOM   1049  H1'   G B  34       4.586  40.078  13.815  1.00 40.26           H  
ATOM   1050  H8    G B  34       5.113  39.828  10.314  1.00 39.89           H  
ATOM   1051  H1    G B  34       6.440  34.519  13.027  1.00 36.72           H  
ATOM   1052  H21   G B  34       6.595  34.734  15.171  1.00 36.23           H  
ATOM   1053  H22   G B  34       6.417  36.034  15.878  1.00 36.23           H  
ATOM   1054  P     C B  35       9.314  42.705  13.305  1.00 37.57           P  
ANISOU 1054  P     C B  35     2738   5069   6467   -401    235   1265       P  
ATOM   1055  OP1   C B  35       9.839  44.040  13.773  1.00 39.01           O  
ANISOU 1055  OP1   C B  35     2872   4996   6954   -446    112   1282       O  
ATOM   1056  OP2   C B  35       9.815  42.167  11.983  1.00 35.84           O  
ANISOU 1056  OP2   C B  35     2439   5055   6125   -475    381   1413       O  
ATOM   1057  O5'   C B  35       9.612  41.617  14.425  1.00 36.86           O  
ANISOU 1057  O5'   C B  35     2677   5032   6296   -346    198   1050       O  
ATOM   1058  C5'   C B  35       9.230  41.809  15.772  1.00 37.16           C  
ANISOU 1058  C5'   C B  35     2749   5017   6354   -277     75    882       C  
ATOM   1059  C4'   C B  35       9.457  40.553  16.567  1.00 35.17           C  
ANISOU 1059  C4'   C B  35     2511   4880   5972   -256     50    782       C  
ATOM   1060  O4'   C B  35       8.580  39.493  16.077  1.00 33.79           O  
ANISOU 1060  O4'   C B  35     2411   4841   5588   -248    104    836       O  
ATOM   1061  C3'   C B  35      10.836  39.946  16.468  1.00 33.59           C  
ANISOU 1061  C3'   C B  35     2238   4668   5854   -295     74    775       C  
ATOM   1062  O3'   C B  35      11.783  40.536  17.330  1.00 38.51           O  
ANISOU 1062  O3'   C B  35     2780   5207   6644   -311    -10    686       O  
ATOM   1063  C2'   C B  35      10.582  38.487  16.818  1.00 35.63           C  
ANISOU 1063  C2'   C B  35     2551   5023   5963   -263     44    746       C  
ATOM   1064  O2'   C B  35      10.309  38.346  18.211  1.00 34.08           O  
ANISOU 1064  O2'   C B  35     2362   4875   5712   -243    -78    678       O  
ATOM   1065  C1'   C B  35       9.280  38.250  16.105  1.00 32.12           C  
ANISOU 1065  C1'   C B  35     2193   4654   5357   -261    100    816       C  
ATOM   1066  N1    C B  35       9.415  37.716  14.732  1.00 31.65           N  
ANISOU 1066  N1    C B  35     2126   4643   5257   -270    207    864       N  
ATOM   1067  C2    C B  35       9.605  36.346  14.575  1.00 31.66           C  
ANISOU 1067  C2    C B  35     2148   4661   5220   -248    177    806       C  
ATOM   1068  O2    C B  35       9.844  35.685  15.588  1.00 31.65           O  
ANISOU 1068  O2    C B  35     2166   4602   5257   -239     59    771       O  
ATOM   1069  N3    C B  35       9.640  35.795  13.344  1.00 32.13           N  
ANISOU 1069  N3    C B  35     2184   4802   5222   -230    257    778       N  
ATOM   1070  C4    C B  35       9.426  36.559  12.262  1.00 32.47           C  
ANISOU 1070  C4    C B  35     2178   4964   5195   -254    381    856       C  
ATOM   1071  N4    C B  35       9.434  36.015  11.047  1.00 33.24           N  
ANISOU 1071  N4    C B  35     2222   5221   5187   -232    461    809       N  
ATOM   1072  C5    C B  35       9.238  37.974  12.384  1.00 32.49           C  
ANISOU 1072  C5    C B  35     2167   4930   5249   -299    408    986       C  
ATOM   1073  C6    C B  35       9.220  38.495  13.628  1.00 32.10           C  
ANISOU 1073  C6    C B  35     2151   4745   5300   -295    310    961       C  
ATOM   1074  H5'   C B  35       8.290  42.047  15.808  1.00 44.63           H  
ATOM   1075 H5''   C B  35       9.753  42.531  16.154  1.00 44.63           H  
ATOM   1076  H4'   C B  35       9.255  40.732  17.499  1.00 42.24           H  
ATOM   1077  H3'   C B  35      11.134  40.031  15.549  1.00 40.34           H  
ATOM   1078  H2'   C B  35      11.301  37.913  16.512  1.00 42.79           H  
ATOM   1079 HO2'   C B  35       9.507  38.551  18.355  1.00 40.93           H  
ATOM   1080  H1'   C B  35       8.768  37.597  16.608  1.00 38.58           H  
ATOM   1081  H41   C B  35       9.297  36.507  10.355  1.00 39.71           H  
ATOM   1082  H42   C B  35       9.576  35.172  10.954  1.00 39.71           H  
ATOM   1083  H5    C B  35       9.132  38.513  11.634  1.00 38.81           H  
ATOM   1084  H6    C B  35       9.072  39.407  13.736  1.00 38.34           H  
ATOM   1085  P     U B  36      13.300  40.586  16.915  1.00 37.34           P  
ANISOU 1085  P     U B  36     2505   5033   6649   -376     30    714       P  
ATOM   1086  OP1   U B  36      13.999  41.346  17.965  1.00 41.57           O  
ANISOU 1086  OP1   U B  36     2967   5476   7353   -399    -87    601       O  
ATOM   1087  OP2   U B  36      13.410  40.980  15.498  1.00 39.08           O  
ANISOU 1087  OP2   U B  36     2680   5282   6888   -447    151    878       O  
ATOM   1088  O5'   U B  36      13.777  39.084  16.962  1.00 37.60           O  
ANISOU 1088  O5'   U B  36     2531   5175   6581   -318     39    669       O  
ATOM   1089  C5'   U B  36      13.675  38.343  18.153  1.00 36.20           C  
ANISOU 1089  C5'   U B  36     2390   5019   6347   -265    -79    592       C  
ATOM   1090  C4'   U B  36      14.063  36.916  17.907  1.00 34.06           C  
ANISOU 1090  C4'   U B  36     2123   4778   6042   -208    -94    588       C  
ATOM   1091  O4'   U B  36      13.089  36.244  17.065  1.00 33.41           O  
ANISOU 1091  O4'   U B  36     2140   4714   5840   -194    -41    634       O  
ATOM   1092  C3'   U B  36      15.372  36.721  17.161  1.00 35.17           C  
ANISOU 1092  C3'   U B  36     2125   4949   6287   -184    -31    544       C  
ATOM   1093  O3'   U B  36      16.516  36.881  17.976  1.00 39.55           O  
ANISOU 1093  O3'   U B  36     2564   5504   6961   -179   -106    484       O  
ATOM   1094  C2'   U B  36      15.216  35.309  16.638  1.00 36.11           C  
ANISOU 1094  C2'   U B  36     2290   5072   6360    -91    -52    501       C  
ATOM   1095  O2'   U B  36      15.374  34.378  17.700  1.00 35.54           O  
ANISOU 1095  O2'   U B  36     2251   4922   6330    -39   -223    490       O  
ATOM   1096  C1'   U B  36      13.750  35.289  16.257  1.00 34.15           C  
ANISOU 1096  C1'   U B  36     2185   4818   5971   -129    -18    573       C  
ATOM   1097  N1    U B  36      13.493  35.651  14.851  1.00 34.28           N  
ANISOU 1097  N1    U B  36     2173   4937   5915   -146    136    591       N  
ATOM   1098  C2    U B  36      13.676  34.682  13.933  1.00 35.07           C  
ANISOU 1098  C2    U B  36     2238   5104   5983    -68    162    490       C  
ATOM   1099  O2    U B  36      14.098  33.597  14.224  1.00 35.76           O  
ANISOU 1099  O2    U B  36     2325   5114   6149     23     50    381       O  
ATOM   1100  N3    U B  36      13.367  35.022  12.648  1.00 35.43           N  
ANISOU 1100  N3    U B  36     2235   5320   5908    -89    305    512       N  
ATOM   1101  C4    U B  36      12.884  36.243  12.210  1.00 36.69           C  
ANISOU 1101  C4    U B  36     2389   5550   6003   -190    408    676       C  
ATOM   1102  O4    U B  36      12.662  36.391  11.010  1.00 35.81           O  
ANISOU 1102  O4    U B  36     2212   5632   5763   -206    523    716       O  
ATOM   1103  C5    U B  36      12.751  37.206  13.240  1.00 34.39           C  
ANISOU 1103  C5    U B  36     2149   5107   5811   -256    349    768       C  
ATOM   1104  C6    U B  36      13.041  36.879  14.506  1.00 33.99           C  
ANISOU 1104  C6    U B  36     2136   4930   5848   -227    223    699       C  
ATOM   1105  H5'   U B  36      12.761  38.377  18.477  1.00 43.48           H  
ATOM   1106 H5''   U B  36      14.262  38.726  18.823  1.00 43.48           H  
ATOM   1107  H4'   U B  36      14.090  36.455  18.760  1.00 40.70           H  
ATOM   1108  H3'   U B  36      15.416  37.353  16.426  1.00 42.02           H  
ATOM   1109  H2'   U B  36      15.802  35.136  15.885  1.00 43.37           H  
ATOM   1110 HO2'   U B  36      16.174  34.124  17.725  1.00 42.47           H  
ATOM   1111  H1'   U B  36      13.409  34.396  16.421  1.00 40.79           H  
ATOM   1112  H3    U B  36      13.485  34.416  12.049  1.00 42.34           H  
ATOM   1113  H5    U B  36      12.462  38.067  13.036  1.00 41.09           H  
ATOM   1114  H6    U B  36      12.928  37.519  15.172  1.00 40.61           H  
ATOM   1115  P     C B  37      17.901  37.422  17.361  1.00 35.64           P  
ANISOU 1115  P     C B  37     2656   5394   5491    174   -212    437       P  
ATOM   1116  OP1   C B  37      18.747  37.758  18.511  1.00 37.53           O  
ANISOU 1116  OP1   C B  37     2763   5862   5634    159   -250    264       O  
ATOM   1117  OP2   C B  37      17.639  38.322  16.216  1.00 36.13           O  
ANISOU 1117  OP2   C B  37     2788   5193   5746    112   -162    424       O  
ATOM   1118  O5'   C B  37      18.549  36.141  16.652  1.00 32.43           O  
ANISOU 1118  O5'   C B  37     2290   4970   5060    205   -225    628       O  
ATOM   1119  C5'   C B  37      18.914  34.980  17.376  1.00 37.08           C  
ANISOU 1119  C5'   C B  37     2842   5743   5505    286   -269    733       C  
ATOM   1120  C4'   C B  37      18.871  33.756  16.497  1.00 33.56           C  
ANISOU 1120  C4'   C B  37     2498   5171   5083    326   -249    930       C  
ATOM   1121  O4'   C B  37      17.630  33.739  15.746  1.00 32.89           O  
ANISOU 1121  O4'   C B  37     2527   4922   5048    283   -203   1005       O  
ATOM   1122  C3'   C B  37      19.943  33.646  15.415  1.00 32.93           C  
ANISOU 1122  C3'   C B  37     2419   4984   5108    308   -228    928       C  
ATOM   1123  O3'   C B  37      21.157  33.122  15.902  1.00 33.68           O  
ANISOU 1123  O3'   C B  37     2418   5236   5144    385   -267    932       O  
ATOM   1124  C2'   C B  37      19.295  32.707  14.415  1.00 31.07           C  
ANISOU 1124  C2'   C B  37     2316   4577   4914    309   -181   1078       C  
ATOM   1125  O2'   C B  37      19.350  31.373  14.912  1.00 32.43           O  
ANISOU 1125  O2'   C B  37     2520   4793   5008    408   -197   1215       O  
ATOM   1126  C1'   C B  37      17.858  33.142  14.475  1.00 34.79           C  
ANISOU 1126  C1'   C B  37     2847   4999   5371    258   -162   1095       C  
ATOM   1127  N1    C B  37      17.436  34.062  13.413  1.00 29.12           N  
ANISOU 1127  N1    C B  37     2158   4138   4767    167   -119   1058       N  
ATOM   1128  C2    C B  37      17.197  33.556  12.146  1.00 30.92           C  
ANISOU 1128  C2    C B  37     2462   4244   5044    114    -70   1151       C  
ATOM   1129  O2    C B  37      17.426  32.372  11.923  1.00 29.70           O  
ANISOU 1129  O2    C B  37     2357   4073   4855    144    -57   1229       O  
ATOM   1130  N3    C B  37      16.753  34.353  11.191  1.00 29.43           N  
ANISOU 1130  N3    C B  37     2284   3960   4938     32    -36   1155       N  
ATOM   1131  C4    C B  37      16.478  35.624  11.479  1.00 29.30           C  
ANISOU 1131  C4    C B  37     2226   3922   4983     18    -44   1078       C  
ATOM   1132  N4    C B  37      15.947  36.361  10.511  1.00 29.29           N  
ANISOU 1132  N4    C B  37     2238   3819   5072    -48    -10   1127       N  
ATOM   1133  C5    C B  37      16.712  36.182  12.758  1.00 31.21           C  
ANISOU 1133  C5    C B  37     2406   4252   5199     70    -83    949       C  
ATOM   1134  C6    C B  37      17.193  35.362  13.683  1.00 29.46           C  
ANISOU 1134  C6    C B  37     2156   4171   4866    135   -121    941       C  
ATOM   1135  H5'   C B  37      18.300  34.861  18.118  1.00 44.54           H  
ATOM   1136 H5''   C B  37      19.812  35.091  17.725  1.00 44.54           H  
ATOM   1137  H4'   C B  37      18.923  32.972  17.065  1.00 40.31           H  
ATOM   1138  H3'   C B  37      20.083  34.523  15.025  1.00 39.55           H  
ATOM   1139  H2'   C B  37      19.671  32.804  13.526  1.00 37.33           H  
ATOM   1140 HO2'   C B  37      18.751  31.271  15.491  1.00 38.95           H  
ATOM   1141  H1'   C B  37      17.310  32.347  14.387  1.00 41.78           H  
ATOM   1142  H41   C B  37      15.755  37.187  10.655  1.00 35.18           H  
ATOM   1143  H42   C B  37      15.796  36.013   9.739  1.00 35.18           H  
ATOM   1144  H5    C B  37      16.537  37.077  12.940  1.00 37.49           H  
ATOM   1145  H6    C B  37      17.367  35.690  14.536  1.00 35.38           H  
ATOM   1146  P     U B  38      22.578  33.550  15.285  1.00 32.97           P  
ANISOU 1146  P     U B  38     2234   5174   5118    352   -266    832       P  
ATOM   1147  OP1   U B  38      23.610  32.944  16.125  1.00 34.32           O  
ANISOU 1147  OP1   U B  38     2280   5579   5181    461   -316    858       O  
ATOM   1148  OP2   U B  38      22.546  35.031  15.069  1.00 34.11           O  
ANISOU 1148  OP2   U B  38     2352   5268   5341    210   -252    664       O  
ATOM   1149  O5'   U B  38      22.607  32.845  13.848  1.00 34.28           O  
ANISOU 1149  O5'   U B  38     2499   5143   5384    353   -209    926       O  
ATOM   1150  C5'   U B  38      22.493  31.446  13.680  1.00 36.83           C  
ANISOU 1150  C5'   U B  38     2896   5405   5694    464   -191   1072       C  
ATOM   1151  C4'   U B  38      22.297  31.093  12.224  1.00 35.09           C  
ANISOU 1151  C4'   U B  38     2769   4993   5569    407   -121   1095       C  
ATOM   1152  O4'   U B  38      21.188  31.862  11.695  1.00 31.25           O  
ANISOU 1152  O4'   U B  38     2354   4399   5120    275    -93   1084       O  
ATOM   1153  C3'   U B  38      23.486  31.394  11.304  1.00 31.56           C  
ANISOU 1153  C3'   U B  38     2234   4577   5181    374   -100   1006       C  
ATOM   1154  O3'   U B  38      23.504  30.467  10.198  1.00 31.63           O  
ANISOU 1154  O3'   U B  38     2313   4462   5242    388    -33   1044       O  
ATOM   1155  C2'   U B  38      23.137  32.777  10.776  1.00 31.10           C  
ANISOU 1155  C2'   U B  38     2167   4476   5176    203    -91    926       C  
ATOM   1156  O2'   U B  38      23.797  33.142   9.566  1.00 32.09           O  
ANISOU 1156  O2'   U B  38     2248   4585   5362    106    -55    879       O  
ATOM   1157  C1'   U B  38      21.634  32.656  10.610  1.00 32.59           C  
ANISOU 1157  C1'   U B  38     2486   4527   5370    164    -64   1012       C  
ATOM   1158  N1    U B  38      20.945  33.942  10.673  1.00 29.42           N  
ANISOU 1158  N1    U B  38     2086   4086   5007     64    -70    970       N  
ATOM   1159  C2    U B  38      20.293  34.356   9.528  1.00 31.70           C  
ANISOU 1159  C2    U B  38     2423   4260   5360    -42    -25   1017       C  
ATOM   1160  O2    U B  38      20.261  33.703   8.497  1.00 30.88           O  
ANISOU 1160  O2    U B  38     2356   4118   5262    -77     20   1072       O  
ATOM   1161  N3    U B  38      19.679  35.557   9.636  1.00 28.71           N  
ANISOU 1161  N3    U B  38     2044   3826   5039   -103    -30    994       N  
ATOM   1162  C4    U B  38      19.652  36.382  10.737  1.00 31.06           C  
ANISOU 1162  C4    U B  38     2303   4156   5343    -79    -66    894       C  
ATOM   1163  O4    U B  38      19.058  37.469  10.668  1.00 31.68           O  
ANISOU 1163  O4    U B  38     2392   4141   5505   -127    -54    870       O  
ATOM   1164  C5    U B  38      20.352  35.893  11.880  1.00 30.89           C  
ANISOU 1164  C5    U B  38     2222   4286   5229      6   -110    825       C  
ATOM   1165  C6    U B  38      20.996  34.725  11.799  1.00 31.25           C  
ANISOU 1165  C6    U B  38     2258   4400   5214     77   -115    881       C  
ATOM   1166  H5'   U B  38      21.736  31.123  14.192  1.00 44.23           H  
ATOM   1167 H5''   U B  38      23.300  31.018  14.007  1.00 44.23           H  
ATOM   1168  H4'   U B  38      22.087  30.148  12.164  1.00 42.14           H  
ATOM   1169  H3'   U B  38      24.323  31.380  11.794  1.00 37.91           H  
ATOM   1170  H2'   U B  38      23.331  33.446  11.451  1.00 37.36           H  
ATOM   1171 HO2'   U B  38      24.590  32.867   9.593  1.00 38.55           H  
ATOM   1172  H1'   U B  38      21.426  32.206   9.776  1.00 39.14           H  
ATOM   1173  H3    U B  38      19.259  35.835   8.939  1.00 34.27           H  
ATOM   1174  H5    U B  38      20.360  36.382  12.671  1.00 37.11           H  
ATOM   1175  H6    U B  38      21.495  34.434  12.528  1.00 37.53           H  
ATOM   1176  P     U B  39      24.699  29.456   9.931  1.00 34.35           P  
ANISOU 1176  P     U B  39     2598   4848   5603    533    -12   1036       P  
ATOM   1177  OP1   U B  39      25.386  29.078  11.195  1.00 34.80           O  
ANISOU 1177  OP1   U B  39     2568   5054   5599    703    -75   1084       O  
ATOM   1178  OP2   U B  39      25.549  29.898   8.775  1.00 34.58           O  
ANISOU 1178  OP2   U B  39     2538   4931   5670    449     25    929       O  
ATOM   1179  O5'   U B  39      23.915  28.187   9.435  1.00 33.43           O  
ANISOU 1179  O5'   U B  39     2643   4528   5530    572     56   1118       O  
ATOM   1180  C5'   U B  39      23.023  27.506  10.319  1.00 36.15           C  
ANISOU 1180  C5'   U B  39     3099   4793   5844    632     38   1245       C  
ATOM   1181  C4'   U B  39      22.202  26.514   9.543  1.00 35.44           C  
ANISOU 1181  C4'   U B  39     3168   4494   5802    587    120   1284       C  
ATOM   1182  O4'   U B  39      21.156  27.226   8.827  1.00 36.93           O  
ANISOU 1182  O4'   U B  39     3405   4656   5971    389    147   1256       O  
ATOM   1183  C3'   U B  39      22.990  25.748   8.481  1.00 39.98           C  
ANISOU 1183  C3'   U B  39     3743   4986   6460    636    200   1200       C  
ATOM   1184  O3'   U B  39      22.445  24.444   8.303  1.00 43.16           O  
ANISOU 1184  O3'   U B  39     4304   5178   6918    670    269   1254       O  
ATOM   1185  C2'   U B  39      22.725  26.569   7.222  1.00 37.35           C  
ANISOU 1185  C2'   U B  39     3382   4688   6122    435    243   1095       C  
ATOM   1186  O2'   U B  39      22.909  25.841   6.024  1.00 38.15           O  
ANISOU 1186  O2'   U B  39     3517   4707   6272    399    339   1005       O  
ATOM   1187  C1'   U B  39      21.280  26.981   7.440  1.00 31.40           C  
ANISOU 1187  C1'   U B  39     2721   3894   5316    298    228   1174       C  
ATOM   1188  N1    U B  39      20.852  28.217   6.764  1.00 35.11           N  
ANISOU 1188  N1    U B  39     3136   4441   5762    127    223   1141       N  
ATOM   1189  C2    U B  39      20.415  28.115   5.467  1.00 37.28           C  
ANISOU 1189  C2    U B  39     3437   4692   6036    -20    296   1107       C  
ATOM   1190  O2    U B  39      20.391  27.066   4.872  1.00 37.59           O  
ANISOU 1190  O2    U B  39     3543   4648   6091    -25    370   1068       O  
ATOM   1191  N3    U B  39      19.992  29.286   4.900  1.00 33.37           N  
ANISOU 1191  N3    U B  39     2884   4274   5522   -163    284   1121       N  
ATOM   1192  C4    U B  39      19.963  30.535   5.472  1.00 30.80           C  
ANISOU 1192  C4    U B  39     2496   4002   5205   -171    217   1147       C  
ATOM   1193  O4    U B  39      19.561  31.463   4.777  1.00 33.42           O  
ANISOU 1193  O4    U B  39     2790   4367   5543   -297    222   1176       O  
ATOM   1194  C5    U B  39      20.438  30.575   6.813  1.00 33.31           C  
ANISOU 1194  C5    U B  39     2795   4338   5524    -30    152   1138       C  
ATOM   1195  C6    U B  39      20.866  29.441   7.393  1.00 34.09           C  
ANISOU 1195  C6    U B  39     2930   4407   5615    109    153   1144       C  
ATOM   1196  H5'   U B  39      22.436  28.148  10.747  1.00 43.42           H  
ATOM   1197 H5''   U B  39      23.534  27.042  11.001  1.00 43.42           H  
ATOM   1198  H4'   U B  39      21.788  25.887  10.156  1.00 42.56           H  
ATOM   1199  H3'   U B  39      23.932  25.710   8.708  1.00 48.01           H  
ATOM   1200  H2'   U B  39      23.279  27.366   7.206  1.00 44.86           H  
ATOM   1201 HO2'   U B  39      22.296  26.040   5.486  1.00 45.82           H  
ATOM   1202  H1'   U B  39      20.718  26.245   7.154  1.00 37.72           H  
ATOM   1203  H3    U B  39      19.712  29.234   4.089  1.00 40.08           H  
ATOM   1204  H5    U B  39      20.452  31.377   7.283  1.00 40.01           H  
ATOM   1205  H6    U B  39      21.190  29.486   8.264  1.00 40.94           H  
ATOM   1206  P     U B  40      23.054  23.219   9.137  1.00 45.98           P  
ANISOU 1206  P     U B  40     4698   5432   7340    914    264   1363       P  
ATOM   1207  OP1   U B  40      24.494  23.442   9.316  1.00 48.95           O  
ANISOU 1207  OP1   U B  40     4900   5972   7728   1084    228   1314       O  
ATOM   1208  OP2   U B  40      22.652  22.018   8.341  1.00 49.34           O  
ANISOU 1208  OP2   U B  40     5285   5595   7865    892    376   1331       O  
ATOM   1209  O5'   U B  40      22.141  23.272  10.457  1.00 49.14           O  
ANISOU 1209  O5'   U B  40     5154   5862   7654    905    186   1542       O  
ATOM   1210  C5'   U B  40      22.698  23.126  11.737  1.00 53.54           C  
ANISOU 1210  C5'   U B  40     5631   6539   8171   1082    104   1674       C  
ATOM   1211  C4'   U B  40      21.895  23.799  12.826  1.00 44.27           C  
ANISOU 1211  C4'   U B  40     4434   5524   6864   1005     21   1763       C  
ATOM   1212  O4'   U B  40      21.688  25.200  12.565  1.00 39.29           O  
ANISOU 1212  O4'   U B  40     3716   5041   6172    856     -5   1625       O  
ATOM   1213  C3'   U B  40      20.504  23.286  13.189  1.00 43.44           C  
ANISOU 1213  C3'   U B  40     4485   5305   6716    900     33   1891       C  
ATOM   1214  O3'   U B  40      20.613  22.107  13.974  1.00 43.99           O  
ANISOU 1214  O3'   U B  40     4619   5283   6810   1044     22   2089       O  
ATOM   1215  C2'   U B  40      19.950  24.458  14.008  1.00 38.95           C  
ANISOU 1215  C2'   U B  40     3819   4975   6006    813    -46   1877       C  
ATOM   1216  O2'   U B  40      20.557  24.399  15.300  1.00 39.01           O  
ANISOU 1216  O2'   U B  40     3711   5178   5933    956   -130   1982       O  
ATOM   1217  C1'   U B  40      20.576  25.664  13.310  1.00 40.38           C  
ANISOU 1217  C1'   U B  40     3882   5252   6209    758    -46   1683       C  
ATOM   1218  N1    U B  40      19.778  26.422  12.346  1.00 37.78           N  
ANISOU 1218  N1    U B  40     3594   4867   5893    576     -3   1579       N  
ATOM   1219  C2    U B  40      18.996  25.815  11.390  1.00 36.39           C  
ANISOU 1219  C2    U B  40     3553   4516   5758    470     76   1590       C  
ATOM   1220  O2    U B  40      18.791  24.602  11.340  1.00 42.01           O  
ANISOU 1220  O2    U B  40     4383   5073   6506    502    120   1674       O  
ATOM   1221  N3    U B  40      18.456  26.688  10.489  1.00 32.85           N  
ANISOU 1221  N3    U B  40     3093   4081   5308    317    105   1502       N  
ATOM   1222  C4    U B  40      18.623  28.061  10.436  1.00 33.00           C  
ANISOU 1222  C4    U B  40     3001   4219   5319    269     68   1418       C  
ATOM   1223  O4    U B  40      18.083  28.695   9.543  1.00 33.05           O  
ANISOU 1223  O4    U B  40     3010   4210   5337    140    101   1381       O  
ATOM   1224  C5    U B  40      19.467  28.599  11.439  1.00 36.10           C  
ANISOU 1224  C5    U B  40     3279   4750   5689    372     -4   1387       C  
ATOM   1225  C6    U B  40      20.017  27.770  12.316  1.00 34.28           C  
ANISOU 1225  C6    U B  40     3036   4557   5431    515    -37   1462       C  
ATOM   1226  P     A B  41      19.515  20.920  13.937  1.00 43.58           P  
ANISOU 1226  P     A B  41     4786   4974   6798    962     81   2232       P  
ATOM   1227  OP1   A B  41      20.009  19.808  14.751  1.00 46.41           O  
ANISOU 1227  OP1   A B  41     5180   5239   7214   1156     63   2448       O  
ATOM   1228  OP2   A B  41      18.983  20.683  12.563  1.00 48.02           O  
ANISOU 1228  OP2   A B  41     5476   5326   7442    802    190   2086       O  
ATOM   1229  O5'   A B  41      18.281  21.595  14.670  1.00 42.58           O  
ANISOU 1229  O5'   A B  41     4648   5033   6500    798     24   2288       O  
ATOM   1230  C5'   A B  41      18.392  22.020  16.022  1.00 40.69           C  
ANISOU 1230  C5'   A B  41     4277   5060   6123    871    -79   2397       C  
ATOM   1231  C4'   A B  41      17.191  22.849  16.436  1.00 41.62           C  
ANISOU 1231  C4'   A B  41     4369   5356   6087    701   -111   2369       C  
ATOM   1232  O4'   A B  41      17.302  24.172  15.853  1.00 37.87           O  
ANISOU 1232  O4'   A B  41     3797   4982   5610    636   -111   2149       O  
ATOM   1233  C3'   A B  41      15.815  22.298  16.003  1.00 39.72           C  
ANISOU 1233  C3'   A B  41     4295   4967   5829    518    -50   2425       C  
ATOM   1234  O3'   A B  41      14.837  22.405  17.042  1.00 42.17           O  
ANISOU 1234  O3'   A B  41     4581   5473   5970    442   -103   2543       O  
ATOM   1235  C2'   A B  41      15.387  23.252  14.906  1.00 39.24           C  
ANISOU 1235  C2'   A B  41     4221   4905   5785    384     -5   2222       C  
ATOM   1236  O2'   A B  41      13.983  23.372  14.726  1.00 40.08           O  
ANISOU 1236  O2'   A B  41     4387   5044   5798    203     21   2236       O  
ATOM   1237  C1'   A B  41      16.033  24.550  15.405  1.00 35.96           C  
ANISOU 1237  C1'   A B  41     3620   4721   5321    461    -76   2106       C  
ATOM   1238  N9    A B  41      16.091  25.630  14.452  1.00 34.57           N  
ANISOU 1238  N9    A B  41     3394   4546   5194    390    -49   1921       N  
ATOM   1239  C8    A B  41      15.551  25.641  13.212  1.00 32.99           C  
ANISOU 1239  C8    A B  41     3272   4212   5048    263     24   1859       C  
ATOM   1240  N7    A B  41      15.660  26.789  12.606  1.00 36.07           N  
ANISOU 1240  N7    A B  41     3584   4657   5466    217     26   1729       N  
ATOM   1241  C5    A B  41      16.338  27.579  13.518  1.00 32.04           C  
ANISOU 1241  C5    A B  41     2946   4300   4928    313    -45   1679       C  
ATOM   1242  C6    A B  41      16.771  28.904  13.449  1.00 31.76           C  
ANISOU 1242  C6    A B  41     2797   4352   4920    306    -70   1543       C  
ATOM   1243  N6    A B  41      16.540  29.692  12.395  1.00 29.27           N  
ANISOU 1243  N6    A B  41     2479   3973   4670    210    -32   1466       N  
ATOM   1244  N1    A B  41      17.435  29.378  14.516  1.00 33.71           N  
ANISOU 1244  N1    A B  41     2931   4759   5119    388   -135   1498       N  
ATOM   1245  C2    A B  41      17.626  28.580  15.578  1.00 36.46           C  
ANISOU 1245  C2    A B  41     3264   5207   5383    482   -178   1607       C  
ATOM   1246  N3    A B  41      17.267  27.319  15.768  1.00 37.45           N  
ANISOU 1246  N3    A B  41     3489   5257   5483    513   -166   1773       N  
ATOM   1247  C4    A B  41      16.612  26.884  14.675  1.00 32.80           C  
ANISOU 1247  C4    A B  41     3028   4474   4959    418    -94   1790       C  
ATOM   1248  H5'   A B  41      19.196  22.553  16.123  1.00 48.87           H  
ATOM   1249 H5''   A B  41      18.454  21.241  16.596  1.00 48.87           H  
ATOM   1250  H4'   A B  41      17.195  22.932  17.403  1.00 49.98           H  
ATOM   1251  H3'   A B  41      15.930  21.382  15.707  1.00 47.70           H  
ATOM   1252  H2'   A B  41      15.782  22.992  14.060  1.00 47.13           H  
ATOM   1253 HO2'   A B  41      13.642  22.604  14.716  1.00 48.13           H  
ATOM   1254  H1'   A B  41      15.542  24.901  16.165  1.00 43.19           H  
ATOM   1255  H8    A B  41      15.142  24.899  12.828  1.00 39.62           H  
ATOM   1256  H61   A B  41      16.114  29.384  11.713  1.00 35.17           H  
ATOM   1257  H62   A B  41      16.816  30.506  12.397  1.00 35.17           H  
ATOM   1258  H2    A B  41      18.080  28.972  16.288  1.00 43.79           H  
ATOM   1259  P     A B  42      14.957  21.578  18.399  1.00 42.84           P  
ANISOU 1259  P     A B  42     3979   5828   6470    727    -28   2500       P  
ATOM   1260  OP1   A B  42      15.929  20.469  18.236  1.00 41.76           O  
ANISOU 1260  OP1   A B  42     3710   5546   6612    922      5   2606       O  
ATOM   1261  OP2   A B  42      13.587  21.315  18.937  1.00 40.53           O  
ANISOU 1261  OP2   A B  42     3887   5478   6033    667     20   2610       O  
ATOM   1262  O5'   A B  42      15.570  22.609  19.431  1.00 43.10           O  
ANISOU 1262  O5'   A B  42     3898   6188   6292    740   -260   2507       O  
ATOM   1263  C5'   A B  42      14.777  23.693  19.892  1.00 41.58           C  
ANISOU 1263  C5'   A B  42     3790   6158   5853    590   -328   2405       C  
ATOM   1264  C4'   A B  42      15.668  24.861  20.201  1.00 41.64           C  
ANISOU 1264  C4'   A B  42     3608   6399   5813    551   -494   2244       C  
ATOM   1265  O4'   A B  42      16.011  25.568  18.991  1.00 43.35           O  
ANISOU 1265  O4'   A B  42     3753   6517   6202    420   -394   2051       O  
ATOM   1266  C3'   A B  42      15.097  25.931  21.112  1.00 42.78           C  
ANISOU 1266  C3'   A B  42     3774   6768   5713    451   -624   2131       C  
ATOM   1267  O3'   A B  42      15.178  25.535  22.469  1.00 46.30           O  
ANISOU 1267  O3'   A B  42     4196   7463   5933    594   -781   2286       O  
ATOM   1268  C2'   A B  42      15.967  27.143  20.787  1.00 38.11           C  
ANISOU 1268  C2'   A B  42     2980   6255   5246    350   -700   1889       C  
ATOM   1269  O2'   A B  42      17.195  27.123  21.497  1.00 44.45           O  
ANISOU 1269  O2'   A B  42     3553   7279   6058    474   -884   1882       O  
ATOM   1270  C1'   A B  42      16.253  26.931  19.296  1.00 41.39           C  
ANISOU 1270  C1'   A B  42     3391   6426   5911    300   -509   1873       C  
ATOM   1271  N9    A B  42      15.449  27.749  18.365  1.00 35.21           N  
ANISOU 1271  N9    A B  42     2705   5511   5162    115   -372   1759       N  
ATOM   1272  C8    A B  42      14.459  27.329  17.497  1.00 35.68           C  
ANISOU 1272  C8    A B  42     2948   5402   5208     64   -199   1799       C  
ATOM   1273  N7    A B  42      13.996  28.283  16.745  1.00 34.33           N  
ANISOU 1273  N7    A B  42     2796   5181   5067    -83   -122   1706       N  
ATOM   1274  C5    A B  42      14.798  29.390  17.081  1.00 33.90           C  
ANISOU 1274  C5    A B  42     2554   5217   5109   -142   -229   1600       C  
ATOM   1275  C6    A B  42      14.832  30.724  16.650  1.00 32.20           C  
ANISOU 1275  C6    A B  42     2247   4963   5023   -289   -206   1501       C  
ATOM   1276  N6    A B  42      14.038  31.224  15.678  1.00 32.44           N  
ANISOU 1276  N6    A B  42     2369   4882   5073   -392    -68   1531       N  
ATOM   1277  N1    A B  42      15.699  31.581  17.224  1.00 34.04           N  
ANISOU 1277  N1    A B  42     2268   5272   5392   -330   -327   1374       N  
ATOM   1278  C2    A B  42      16.530  31.125  18.175  1.00 39.02           C  
ANISOU 1278  C2    A B  42     2777   6066   5981   -217   -486   1339       C  
ATOM   1279  N3    A B  42      16.587  29.882  18.672  1.00 38.77           N  
ANISOU 1279  N3    A B  42     2822   6116   5794    -51   -534   1467       N  
ATOM   1280  C4    A B  42      15.699  29.069  18.087  1.00 35.78           C  
ANISOU 1280  C4    A B  42     2659   5603   5332    -27   -390   1600       C  
ATOM   1281  H5'   A B  42      14.297  23.429  20.692  1.00 49.94           H  
ATOM   1282 H5''   A B  42      14.137  23.944  19.207  1.00 49.94           H  
ATOM   1283  H4'   A B  42      16.484  24.522  20.601  1.00 50.00           H  
ATOM   1284  H3'   A B  42      14.179  26.130  20.869  1.00 51.37           H  
ATOM   1285  H2'   A B  42      15.484  27.969  20.947  1.00 45.56           H  
ATOM   1286 HO2'   A B  42      17.775  27.538  21.053  1.00 53.38           H  
ATOM   1287  H1'   A B  42      17.186  27.161  19.162  1.00 49.71           H  
ATOM   1288  H8    A B  42      14.154  26.451  17.455  1.00 42.85           H  
ATOM   1289  H61   A B  42      13.469  30.714  15.284  1.00 38.96           H  
ATOM   1290  H62   A B  42      14.102  32.052  15.455  1.00 38.96           H  
ATOM   1291  H2    A B  42      17.133  31.740  18.527  1.00 46.86           H  
ATOM   1292  P     A B  43      13.935  25.782  23.440  1.00 44.92           P  
ANISOU 1292  P     A B  43     4172   7451   5444    543   -804   2310       P  
ATOM   1293  OP1   A B  43      14.299  25.155  24.716  1.00 46.37           O  
ANISOU 1293  OP1   A B  43     4294   7930   5396    735   -952   2542       O  
ATOM   1294  OP2   A B  43      12.680  25.443  22.739  1.00 43.59           O  
ANISOU 1294  OP2   A B  43     4224   7009   5330    437   -595   2350       O  
ATOM   1295  O5'   A B  43      13.966  27.360  23.648  1.00 43.11           O  
ANISOU 1295  O5'   A B  43     3830   7394   5156    386   -918   1958       O  
ATOM   1296  C5'   A B  43      15.053  28.009  24.285  1.00 45.22           C  
ANISOU 1296  C5'   A B  43     3850   7936   5394    426  -1126   1791       C  
ATOM   1297  C4'   A B  43      14.869  29.500  24.189  1.00 44.58           C  
ANISOU 1297  C4'   A B  43     3682   7868   5388    234  -1160   1430       C  
ATOM   1298  O4'   A B  43      15.083  29.932  22.817  1.00 41.69           O  
ANISOU 1298  O4'   A B  43     3305   7177   5359    108  -1013   1362       O  
ATOM   1299  C3'   A B  43      13.462  29.966  24.512  1.00 43.89           C  
ANISOU 1299  C3'   A B  43     3762   7784   5132    128  -1096   1341       C  
ATOM   1300  O3'   A B  43      13.264  30.141  25.900  1.00 48.42           O  
ANISOU 1300  O3'   A B  43     4278   8749   5372    189  -1252   1255       O  
ATOM   1301  C2'   A B  43      13.335  31.249  23.718  1.00 42.72           C  
ANISOU 1301  C2'   A B  43     3552   7419   5258    -63  -1036   1071       C  
ATOM   1302  O2'   A B  43      13.998  32.314  24.387  1.00 46.27           O  
ANISOU 1302  O2'   A B  43     3758   8066   5756   -114  -1206    752       O  
ATOM   1303  C1'   A B  43      14.128  30.913  22.467  1.00 42.91           C  
ANISOU 1303  C1'   A B  43     3541   7193   5569    -64   -929   1194       C  
ATOM   1304  N9    A B  43      13.326  30.361  21.360  1.00 37.46           N  
ANISOU 1304  N9    A B  43     3062   6225   4946    -99   -719   1367       N  
ATOM   1305  C8    A B  43      12.902  29.068  21.155  1.00 38.43           C  
ANISOU 1305  C8    A B  43     3352   6267   4981     -1   -619   1607       C  
ATOM   1306  N7    A B  43      12.268  28.901  20.029  1.00 33.96           N  
ANISOU 1306  N7    A B  43     2912   5470   4521    -73   -445   1648       N  
ATOM   1307  C5    A B  43      12.291  30.177  19.466  1.00 35.48           C  
ANISOU 1307  C5    A B  43     3022   5598   4858   -213   -430   1478       C  
ATOM   1308  C6    A B  43      11.787  30.688  18.281  1.00 34.52           C  
ANISOU 1308  C6    A B  43     2952   5301   4864   -322   -290   1464       C  
ATOM   1309  N6    A B  43      11.146  29.926  17.414  1.00 32.61           N  
ANISOU 1309  N6    A B  43     2854   4945   4592   -313   -146   1571       N  
ATOM   1310  N1    A B  43      11.972  32.003  18.030  1.00 32.88           N  
ANISOU 1310  N1    A B  43     2623   5046   4824   -436   -304   1338       N  
ATOM   1311  C2    A B  43      12.623  32.745  18.921  1.00 36.20           C  
ANISOU 1311  C2    A B  43     2871   5576   5309   -455   -451   1173       C  
ATOM   1312  N3    A B  43      13.155  32.394  20.086  1.00 36.22           N  
ANISOU 1312  N3    A B  43     2795   5793   5174   -364   -610   1111       N  
ATOM   1313  C4    A B  43      12.931  31.080  20.280  1.00 35.71           C  
ANISOU 1313  C4    A B  43     2872   5783   4914   -237   -588   1303       C  
ATOM   1314  H5'   A B  43      15.883  27.755  23.851  1.00 54.30           H  
ATOM   1315 H5''   A B  43      15.090  27.745  25.217  1.00 54.30           H  
ATOM   1316  H4'   A B  43      15.512  29.958  24.753  1.00 53.53           H  
ATOM   1317  H3'   A B  43      12.824  29.323  24.166  1.00 52.71           H  
ATOM   1318  H2'   A B  43      12.410  31.459  23.515  1.00 51.29           H  
ATOM   1319 HO2'   A B  43      14.804  32.327  24.149  1.00 55.56           H  
ATOM   1320  H1'   A B  43      14.552  31.732  22.166  1.00 51.52           H  
ATOM   1321  H8    A B  43      13.054  28.380  21.762  1.00 46.15           H  
ATOM   1322  H61   A B  43      11.031  29.090  17.578  1.00 39.17           H  
ATOM   1323  H62   A B  43      10.843  30.266  16.684  1.00 39.17           H  
ATOM   1324  H2    A B  43      12.719  33.642  18.695  1.00 43.48           H  
ATOM   1325  P     A B  44      11.823  29.896  26.546  1.00 47.47           P  
ANISOU 1325  P     A B  44     4358   8729   4950    179  -1171   1336       P  
ATOM   1326  OP1   A B  44      12.011  29.954  28.004  1.00 52.05           O  
ANISOU 1326  OP1   A B  44     4818   9811   5147    284  -1355   1275       O  
ATOM   1327  OP2   A B  44      11.101  28.773  25.867  1.00 47.50           O  
ANISOU 1327  OP2   A B  44     4595   8443   5010    205   -969   1671       O  
ATOM   1328  O5'   A B  44      10.993  31.186  26.122  1.00 44.72           O  
ANISOU 1328  O5'   A B  44     4025   8207   4759    -22  -1102   1002       O  
ATOM   1329  C5'   A B  44      11.444  32.464  26.539  1.00 46.94           C  
ANISOU 1329  C5'   A B  44     4086   8627   5122   -105  -1241    603       C  
ATOM   1330  C4'   A B  44      10.473  33.538  26.153  1.00 42.07           C  
ANISOU 1330  C4'   A B  44     3507   7794   4685   -269  -1145    356       C  
ATOM   1331  O4'   A B  44      10.662  33.865  24.747  1.00 43.54           O  
ANISOU 1331  O4'   A B  44     3715   7563   5267   -365  -1020    417       O  
ATOM   1332  C3'   A B  44       8.992  33.169  26.305  1.00 44.47           C  
ANISOU 1332  C3'   A B  44     4032   8079   4785   -280  -1010    469       C  
ATOM   1333  O3'   A B  44       8.257  34.360  26.610  1.00 46.58           O  
ANISOU 1333  O3'   A B  44     4231   8347   5119   -391  -1013    114       O  
ATOM   1334  C2'   A B  44       8.620  32.764  24.890  1.00 40.14           C  
ANISOU 1334  C2'   A B  44     3650   7118   4485   -329   -829    703       C  
ATOM   1335  O2'   A B  44       7.242  32.800  24.613  1.00 43.60           O  
ANISOU 1335  O2'   A B  44     4248   7421   4898   -393   -691    724       O  
ATOM   1336  C1'   A B  44       9.416  33.813  24.107  1.00 39.66           C  
ANISOU 1336  C1'   A B  44     3423   6844   4804   -425   -854    519       C  
ATOM   1337  N9    A B  44       9.536  33.580  22.675  1.00 37.90           N  
ANISOU 1337  N9    A B  44     3278   6297   4826   -462   -714    718       N  
ATOM   1338  C8    A B  44       9.494  32.417  21.975  1.00 35.84           C  
ANISOU 1338  C8    A B  44     3164   5934   4521   -397   -606   1004       C  
ATOM   1339  N7    A B  44       9.540  32.588  20.665  1.00 32.45           N  
ANISOU 1339  N7    A B  44     2757   5257   4317   -458   -486   1078       N  
ATOM   1340  C5    A B  44       9.632  33.960  20.498  1.00 33.62           C  
ANISOU 1340  C5    A B  44     2769   5314   4692   -566   -511    883       C  
ATOM   1341  C6    A B  44       9.729  34.789  19.376  1.00 32.74           C  
ANISOU 1341  C6    A B  44     2598   4972   4869   -659   -417    901       C  
ATOM   1342  N6    A B  44       9.730  34.370  18.116  1.00 33.76           N  
ANISOU 1342  N6    A B  44     2802   4974   5053   -659   -281   1105       N  
ATOM   1343  N1    A B  44       9.839  36.113  19.580  1.00 35.17           N  
ANISOU 1343  N1    A B  44     2745   5193   5424   -752   -461    698       N  
ATOM   1344  C2    A B  44       9.782  36.564  20.837  1.00 39.11           C  
ANISOU 1344  C2    A B  44     3151   5852   5859   -756   -597    428       C  
ATOM   1345  N3    A B  44       9.701  35.897  21.974  1.00 37.56           N  
ANISOU 1345  N3    A B  44     2991   5941   5338   -671   -704    361       N  
ATOM   1346  C4    A B  44       9.620  34.584  21.736  1.00 34.19           C  
ANISOU 1346  C4    A B  44     2731   5571   4687   -575   -650    634       C  
ATOM   1347  H5'   A B  44      12.302  32.649  26.126  1.00 56.37           H  
ATOM   1348 H5''   A B  44      11.552  32.464  27.503  1.00 56.37           H  
ATOM   1349  H4'   A B  44      10.653  34.326  26.688  1.00 50.52           H  
ATOM   1350  H3'   A B  44       8.860  32.459  26.952  1.00 53.40           H  
ATOM   1351  H2'   A B  44       8.948  31.875  24.682  1.00 48.21           H  
ATOM   1352 HO2'   A B  44       6.850  32.241  25.103  1.00 52.36           H  
ATOM   1353  H1'   A B  44       9.003  34.687  24.189  1.00 47.63           H  
ATOM   1354  H8    A B  44       9.439  31.580  22.378  1.00 43.05           H  
ATOM   1355  H61   A B  44       9.800  34.938  17.474  1.00 40.55           H  
ATOM   1356  H62   A B  44       9.662  33.530  17.942  1.00 40.55           H  
ATOM   1357  H2    A B  44       9.802  37.490  20.924  1.00 46.97           H  
ATOM   1358  P     A B  45       7.141  34.412  27.756  1.00 46.54           P  
ANISOU 1358  P     A B  45     4271   8658   4756   -374  -1007    -22       P  
ATOM   1359  OP1   A B  45       7.709  34.860  29.053  1.00 45.95           O  
ANISOU 1359  OP1   A B  45     3981   9046   4430   -326  -1196   -331       O  
ATOM   1360  OP2   A B  45       6.327  33.150  27.617  1.00 42.46           O  
ANISOU 1360  OP2   A B  45     3994   8110   4028   -314   -860    378       O  
ATOM   1361  O5'   A B  45       6.225  35.613  27.255  1.00 45.05           O  
ANISOU 1361  O5'   A B  45     4064   8180   4874   -514   -920   -306       O  
ATOM   1362  C5'   A B  45       5.471  35.521  26.054  1.00 40.19           C  
ANISOU 1362  C5'   A B  45     3609   7169   4491   -573   -756   -109       C  
ATOM   1363  C4'   A B  45       5.728  36.729  25.178  1.00 39.73           C  
ANISOU 1363  C4'   A B  45     3429   6764   4902   -677   -747   -284       C  
ATOM   1364  O4'   A B  45       6.816  36.450  24.261  1.00 41.68           O  
ANISOU 1364  O4'   A B  45     3656   6834   5346   -673   -746    -77       O  
ATOM   1365  C3'   A B  45       4.591  37.158  24.274  1.00 39.27           C  
ANISOU 1365  C3'   A B  45     3469   6390   5060   -741   -606   -229       C  
ATOM   1366  O3'   A B  45       3.645  37.918  24.963  1.00 40.19           O  
ANISOU 1366  O3'   A B  45     3526   6571   5172   -771   -604   -527       O  
ATOM   1367  C2'   A B  45       5.314  37.924  23.176  1.00 34.43           C  
ANISOU 1367  C2'   A B  45     2755   5446   4882   -806   -589   -193       C  
ATOM   1368  O2'   A B  45       5.736  39.202  23.627  1.00 41.21           O  
ANISOU 1368  O2'   A B  45     3378   6244   6035   -872   -669   -550       O  
ATOM   1369  C1'   A B  45       6.554  37.061  23.012  1.00 38.56           C  
ANISOU 1369  C1'   A B  45     3278   6067   5306   -752   -636      3       C  
ATOM   1370  N9    A B  45       6.404  35.996  22.015  1.00 35.00           N  
ANISOU 1370  N9    A B  45     3014   5510   4774   -711   -521    365       N  
ATOM   1371  C8    A B  45       6.283  34.649  22.239  1.00 33.51           C  
ANISOU 1371  C8    A B  45     2975   5471   4286   -625   -496    577       C  
ATOM   1372  N7    A B  45       6.199  33.946  21.118  1.00 32.26           N  
ANISOU 1372  N7    A B  45     2935   5145   4179   -615   -383    822       N  
ATOM   1373  C5    A B  45       6.322  34.891  20.129  1.00 31.98           C  
ANISOU 1373  C5    A B  45     2825   4891   4437   -690   -339    798       C  
ATOM   1374  C6    A B  45       6.349  34.797  18.744  1.00 31.31           C  
ANISOU 1374  C6    A B  45     2781   4629   4487   -709   -228    982       C  
ATOM   1375  N6    A B  45       6.236  33.625  18.123  1.00 33.79           N  
ANISOU 1375  N6    A B  45     3223   4950   4666   -660   -145   1165       N  
ATOM   1376  N1    A B  45       6.478  35.932  18.022  1.00 30.94           N  
ANISOU 1376  N1    A B  45     2626   4406   4723   -777   -196    970       N  
ATOM   1377  C2    A B  45       6.571  37.107  18.654  1.00 32.51           C  
ANISOU 1377  C2    A B  45     2676   4549   5127   -833   -268    754       C  
ATOM   1378  N3    A B  45       6.573  37.315  19.975  1.00 34.12           N  
ANISOU 1378  N3    A B  45     2814   4906   5245   -828   -383    496       N  
ATOM   1379  C4    A B  45       6.463  36.161  20.645  1.00 30.28           C  
ANISOU 1379  C4    A B  45     2445   4649   4411   -750   -415    546       C  
ATOM   1380  H5'   A B  45       4.526  35.475  26.270  1.00 48.26           H  
ATOM   1381 H5''   A B  45       5.724  34.716  25.576  1.00 48.26           H  
ATOM   1382  H4'   A B  45       5.976  37.476  25.745  1.00 47.71           H  
ATOM   1383  H3'   A B  45       4.164  36.381  23.880  1.00 47.16           H  
ATOM   1384  H2'   A B  45       4.780  37.986  22.369  1.00 41.36           H  
ATOM   1385 HO2'   A B  45       6.359  39.473  23.134  1.00 49.49           H  
ATOM   1386  H1'   A B  45       7.291  37.636  22.749  1.00 46.31           H  
ATOM   1387  H8    A B  45       6.263  34.269  23.087  1.00 40.25           H  
ATOM   1388  H61   A B  45       6.244  33.591  17.264  1.00 40.59           H  
ATOM   1389  H62   A B  45       6.154  32.902  18.581  1.00 40.59           H  
ATOM   1390  H2    A B  45       6.642  37.862  18.116  1.00 39.05           H  
ATOM   1391  P     C B  46       2.125  37.869  24.512  1.00 37.84           P  
ANISOU 1391  P     C B  46     3369   6130   4878   -786   -466   -440       P  
ATOM   1392  OP1   C B  46       1.433  38.892  25.343  1.00 40.44           O  
ANISOU 1392  OP1   C B  46     3559   6531   5277   -815   -487   -842       O  
ATOM   1393  OP2   C B  46       1.577  36.487  24.421  1.00 34.79           O  
ANISOU 1393  OP2   C B  46     3192   5859   4169   -738   -378   -128       O  
ATOM   1394  O5'   C B  46       2.125  38.313  22.983  1.00 35.37           O  
ANISOU 1394  O5'   C B  46     3076   5412   4952   -828   -393   -244       O  
ATOM   1395  C5'   C B  46       2.421  39.638  22.606  1.00 33.55           C  
ANISOU 1395  C5'   C B  46     2671   4918   5159   -884   -413   -407       C  
ATOM   1396  C4'   C B  46       2.307  39.824  21.123  1.00 34.36           C  
ANISOU 1396  C4'   C B  46     2824   4712   5519   -897   -321   -105       C  
ATOM   1397  O4'   C B  46       3.261  38.980  20.432  1.00 34.25           O  
ANISOU 1397  O4'   C B  46     2884   4724   5407   -881   -307    173       O  
ATOM   1398  C3'   C B  46       0.981  39.488  20.491  1.00 33.35           C  
ANISOU 1398  C3'   C B  46     2838   4532   5300   -869   -229     64       C  
ATOM   1399  O3'   C B  46       0.068  40.531  20.767  1.00 35.28           O  
ANISOU 1399  O3'   C B  46     2980   4650   5774   -878   -222   -153       O  
ATOM   1400  C2'   C B  46       1.372  39.279  19.027  1.00 32.24           C  
ANISOU 1400  C2'   C B  46     2751   4232   5268   -865   -165    410       C  
ATOM   1401  O2'   C B  46       1.595  40.503  18.345  1.00 36.06           O  
ANISOU 1401  O2'   C B  46     3091   4440   6170   -893   -145    455       O  
ATOM   1402  C1'   C B  46       2.763  38.622  19.177  1.00 30.38           C  
ANISOU 1402  C1'   C B  46     2511   4110   4921   -866   -206    468       C  
ATOM   1403  N1    C B  46       2.755  37.154  19.115  1.00 27.23           N  
ANISOU 1403  N1    C B  46     2281   3892   4174   -818   -177    635       N  
ATOM   1404  C2    C B  46       2.865  36.596  17.831  1.00 26.25           C  
ANISOU 1404  C2    C B  46     2236   3700   4040   -804    -95    897       C  
ATOM   1405  O2    C B  46       2.956  37.418  16.883  1.00 31.23           O  
ANISOU 1405  O2    C B  46     2791   4165   4910   -826    -56   1001       O  
ATOM   1406  N3    C B  46       2.934  35.245  17.729  1.00 25.72           N  
ANISOU 1406  N3    C B  46     2296   3751   3726   -764    -59   1016       N  
ATOM   1407  C4    C B  46       2.882  34.511  18.819  1.00 27.71           C  
ANISOU 1407  C4    C B  46     2602   4159   3766   -734    -95    949       C  
ATOM   1408  N4    C B  46       2.925  33.171  18.713  1.00 30.59           N  
ANISOU 1408  N4    C B  46     3081   4585   3955   -692    -44   1091       N  
ATOM   1409  C5    C B  46       2.708  35.056  20.133  1.00 27.33           C  
ANISOU 1409  C5    C B  46     2488   4232   3663   -741   -177    729       C  
ATOM   1410  C6    C B  46       2.699  36.388  20.225  1.00 27.49           C  
ANISOU 1410  C6    C B  46     2371   4151   3924   -786   -221    546       C  
ATOM   1411  H5'   C B  46       3.324  39.853  22.885  1.00 40.30           H  
ATOM   1412 H5''   C B  46       1.802  40.239  23.050  1.00 40.30           H  
ATOM   1413  H4'   C B  46       2.513  40.750  20.921  1.00 41.27           H  
ATOM   1414  H3'   C B  46       0.610  38.643  20.791  1.00 40.05           H  
ATOM   1415  H2'   C B  46       0.713  38.723  18.582  1.00 38.73           H  
ATOM   1416 HO2'   C B  46       0.856  40.879  18.210  1.00 43.31           H  
ATOM   1417  H1'   C B  46       3.325  38.959  18.462  1.00 36.49           H  
ATOM   1418  H41   C B  46       2.986  32.803  17.939  1.00 36.74           H  
ATOM   1419  H42   C B  46       2.892  32.683  19.421  1.00 36.74           H  
ATOM   1420  H5    C B  46       2.608  34.512  20.881  1.00 32.83           H  
ATOM   1421  H6    C B  46       2.654  36.792  21.061  1.00 33.03           H  
ATOM   1422  P     A B  47      -1.475  40.435  20.377  1.00 33.02           P  
ANISOU 1422  P     A B  47     2776   4332   5437   -844   -148    -83       P  
ATOM   1423  OP1   A B  47      -2.070  41.645  21.020  1.00 36.10           O  
ANISOU 1423  OP1   A B  47     2998   4606   6112   -848   -164   -412       O  
ATOM   1424  OP2   A B  47      -2.083  39.087  20.695  1.00 30.57           O  
ANISOU 1424  OP2   A B  47     2640   4282   4693   -825   -107     -1       O  
ATOM   1425  O5'   A B  47      -1.417  40.642  18.798  1.00 33.72           O  
ANISOU 1425  O5'   A B  47     2885   4194   5732   -827    -98    269       O  
ATOM   1426  C5'   A B  47      -2.556  40.328  18.004  1.00 33.69           C  
ANISOU 1426  C5'   A B  47     2963   4193   5645   -784    -45    443       C  
ATOM   1427  C4'   A B  47      -2.434  41.069  16.704  1.00 33.82           C  
ANISOU 1427  C4'   A B  47     2911   3995   5945   -755    -21    716       C  
ATOM   1428  O4'   A B  47      -1.250  40.622  16.012  1.00 32.90           O  
ANISOU 1428  O4'   A B  47     2833   3903   5764   -776     -3    938       O  
ATOM   1429  C3'   A B  47      -3.553  40.890  15.714  1.00 30.07           C  
ANISOU 1429  C3'   A B  47     2479   3550   5394   -693     11    918       C  
ATOM   1430  O3'   A B  47      -4.603  41.810  16.016  1.00 32.38           O  
ANISOU 1430  O3'   A B  47     2661   3710   5932   -651     -2    781       O  
ATOM   1431  C2'   A B  47      -2.881  41.178  14.392  1.00 32.61           C  
ANISOU 1431  C2'   A B  47     2772   3791   5829   -669     40   1267       C  
ATOM   1432  O2'   A B  47      -2.805  42.583  14.209  1.00 35.75           O  
ANISOU 1432  O2'   A B  47     3002   3903   6679   -647     43   1337       O  
ATOM   1433  C1'   A B  47      -1.480  40.630  14.627  1.00 34.00           C  
ANISOU 1433  C1'   A B  47     2988   4023   5905   -731     46   1259       C  
ATOM   1434  N9    A B  47      -1.290  39.261  14.157  1.00 29.85           N  
ANISOU 1434  N9    A B  47     2608   3727   5006   -728     74   1360       N  
ATOM   1435  C8    A B  47      -1.052  38.165  14.890  1.00 26.13           C  
ANISOU 1435  C8    A B  47     2244   3407   4279   -754     65   1220       C  
ATOM   1436  N7    A B  47      -0.918  37.024  14.195  1.00 27.54           N  
ANISOU 1436  N7    A B  47     2523   3728   4211   -742    109   1341       N  
ATOM   1437  C5    A B  47      -1.085  37.481  12.904  1.00 28.82           C  
ANISOU 1437  C5    A B  47     2636   3879   4436   -707    140   1558       C  
ATOM   1438  C6    A B  47      -1.011  36.796  11.699  1.00 30.92           C  
ANISOU 1438  C6    A B  47     2939   4299   4510   -677    190   1717       C  
ATOM   1439  N6    A B  47      -0.798  35.475  11.667  1.00 31.99           N  
ANISOU 1439  N6    A B  47     3179   4560   4415   -678    216   1626       N  
ATOM   1440  N1    A B  47      -1.200  37.528  10.595  1.00 28.30           N  
ANISOU 1440  N1    A B  47     2544   3977   4230   -607    195   1901       N  
ATOM   1441  C2    A B  47      -1.434  38.844  10.682  1.00 34.83           C  
ANISOU 1441  C2    A B  47     3257   4622   5353   -596    178   2009       C  
ATOM   1442  N3    A B  47      -1.500  39.614  11.772  1.00 31.57           N  
ANISOU 1442  N3    A B  47     2778   3997   5221   -642    146   1870       N  
ATOM   1443  C4    A B  47      -1.307  38.846  12.850  1.00 30.36           C  
ANISOU 1443  C4    A B  47     2708   3895   4933   -691    121   1614       C  
ATOM   1444  H5'   A B  47      -3.366  40.598  18.464  1.00 40.47           H  
ATOM   1445 H5''   A B  47      -2.591  39.373  17.838  1.00 40.47           H  
ATOM   1446  H4'   A B  47      -2.354  42.018  16.885  1.00 40.62           H  
ATOM   1447  H3'   A B  47      -3.869  39.973  15.701  1.00 36.12           H  
ATOM   1448  H2'   A B  47      -3.305  40.725  13.646  1.00 39.17           H  
ATOM   1449 HO2'   A B  47      -3.582  42.891  14.135  1.00 42.94           H  
ATOM   1450  H1'   A B  47      -0.856  41.215  14.171  1.00 40.83           H  
ATOM   1451  H8    A B  47      -0.985  38.192  15.817  1.00 31.40           H  
ATOM   1452  H61   A B  47      -0.681  35.040  12.400  1.00 38.42           H  
ATOM   1453  H62   A B  47      -0.777  35.061  10.914  1.00 38.42           H  
ATOM   1454  H2    A B  47      -1.569  39.281   9.873  1.00 41.83           H  
ATOM   1455  P     A B  48      -6.129  41.489  15.755  1.00 30.20           P  
ANISOU 1455  P     A B  48     2409   3548   5516   -592      6    779       P  
ATOM   1456  OP1   A B  48      -6.827  42.766  16.091  1.00 32.71           O  
ANISOU 1456  OP1   A B  48     2556   3644   6228   -539     -9    638       O  
ATOM   1457  OP2   A B  48      -6.578  40.212  16.391  1.00 28.38           O  
ANISOU 1457  OP2   A B  48     2312   3574   4897   -638     31    627       O  
ATOM   1458  O5'   A B  48      -6.232  41.208  14.206  1.00 32.94           O  
ANISOU 1458  O5'   A B  48     2789   3962   5766   -534     13   1151       O  
ATOM   1459  C5'   A B  48      -5.989  42.246  13.254  1.00 34.73           C  
ANISOU 1459  C5'   A B  48     2900   4007   6290   -466     10   1441       C  
ATOM   1460  C4'   A B  48      -7.063  42.217  12.198  1.00 36.53           C  
ANISOU 1460  C4'   A B  48     3095   4360   6423   -362    -12   1657       C  
ATOM   1461  O4'   A B  48      -7.072  40.883  11.672  1.00 30.49           O  
ANISOU 1461  O4'   A B  48     2462   3900   5221   -391     -2   1686       O  
ATOM   1462  C3'   A B  48      -8.489  42.475  12.692  1.00 31.96           C  
ANISOU 1462  C3'   A B  48     2442   3774   5926   -308    -45   1453       C  
ATOM   1463  O3'   A B  48      -9.328  42.945  11.643  1.00 35.19           O  
ANISOU 1463  O3'   A B  48     2746   4220   6403   -176    -87   1716       O  
ATOM   1464  C2'   A B  48      -8.983  41.078  13.072  1.00 30.28           C  
ANISOU 1464  C2'   A B  48     2363   3840   5302   -378    -31   1243       C  
ATOM   1465  O2'   A B  48     -10.388  40.967  13.029  1.00 30.31           O  
ANISOU 1465  O2'   A B  48     2303   3950   5262   -326    -54   1143       O  
ATOM   1466  C1'   A B  48      -8.326  40.220  12.004  1.00 30.41           C  
ANISOU 1466  C1'   A B  48     2476   4050   5029   -391    -20   1474       C  
ATOM   1467  N9    A B  48      -7.994  38.863  12.439  1.00 30.09           N  
ANISOU 1467  N9    A B  48     2582   4167   4682   -490     22   1312       N  
ATOM   1468  C8    A B  48      -7.593  38.428  13.663  1.00 27.99           C  
ANISOU 1468  C8    A B  48     2395   3866   4376   -574     55   1093       C  
ATOM   1469  N7    A B  48      -7.308  37.161  13.714  1.00 26.33           N  
ANISOU 1469  N7    A B  48     2304   3795   3906   -634     97   1056       N  
ATOM   1470  C5    A B  48      -7.488  36.714  12.412  1.00 28.51           C  
ANISOU 1470  C5    A B  48     2576   4210   4046   -600     93   1211       C  
ATOM   1471  C6    A B  48      -7.391  35.433  11.820  1.00 27.07           C  
ANISOU 1471  C6    A B  48     2467   4194   3622   -635    132   1202       C  
ATOM   1472  N6    A B  48      -7.018  34.341  12.504  1.00 25.25           N  
ANISOU 1472  N6    A B  48     2343   3966   3287   -710    192   1084       N  
ATOM   1473  N1    A B  48      -7.687  35.339  10.476  1.00 27.98           N  
ANISOU 1473  N1    A B  48     2524   4486   3622   -579    106   1321       N  
ATOM   1474  C2    A B  48      -8.088  36.440   9.829  1.00 30.14           C  
ANISOU 1474  C2    A B  48     2683   4769   3999   -484     45   1495       C  
ATOM   1475  N3    A B  48      -8.238  37.705  10.273  1.00 29.60           N  
ANISOU 1475  N3    A B  48     2539   4504   4205   -434     11   1568       N  
ATOM   1476  C4    A B  48      -7.939  37.751  11.616  1.00 27.84           C  
ANISOU 1476  C4    A B  48     2371   4102   4106   -507     40   1377       C  
ATOM   1477  H5'   A B  48      -5.122  42.111  12.840  1.00 41.72           H  
ATOM   1478 H5''   A B  48      -5.995  43.106  13.702  1.00 41.72           H  
ATOM   1479  H4'   A B  48      -6.867  42.870  11.507  1.00 43.87           H  
ATOM   1480  H3'   A B  48      -8.461  43.092  13.440  1.00 38.17           H  
ATOM   1481  H2'   A B  48      -8.642  40.819  13.942  1.00 36.37           H  
ATOM   1482 HO2'   A B  48     -10.727  41.627  13.422  1.00 36.40           H  
ATOM   1483  H1'   A B  48      -8.907  40.187  11.228  1.00 36.53           H  
ATOM   1484  H8    A B  48      -7.529  38.990  14.402  1.00 33.63           H  
ATOM   1485  H61   A B  48      -6.962  33.582  12.104  1.00 30.34           H  
ATOM   1486  H62   A B  48      -6.833  34.401  13.342  1.00 30.34           H  
ATOM   1487  H2    A B  48      -8.297  36.313   8.932  1.00 36.20           H  
ATOM   1488  P     A B  49      -9.132  44.413  11.019  1.00 44.75           P  
ANISOU 1488  P     A B  49     3788   5138   8076    -62    -93   2048       P  
ATOM   1489  OP1   A B  49      -8.090  45.123  11.800  1.00 47.73           O  
ANISOU 1489  OP1   A B  49     4131   5193   8813   -144    -44   1931       O  
ATOM   1490  OP2   A B  49     -10.473  45.003  10.957  1.00 45.71           O  
ANISOU 1490  OP2   A B  49     3767   5214   8387     68   -146   2036       O  
ATOM   1491  O5'   A B  49      -8.482  44.072   9.591  1.00 53.15           O  
ANISOU 1491  O5'   A B  49     4895   6419   8880    -24    -82   2486       O  
ATOM   1492  C5'   A B  49      -9.258  44.145   8.392  1.00 67.96           C  
ANISOU 1492  C5'   A B  49     6694   8522  10606    121   -137   2803       C  
ATOM   1493  C4'   A B  49      -8.408  44.110   7.136  1.00 73.76           C  
ANISOU 1493  C4'   A B  49     7435   9433  11156    157    -99   3236       C  
ATOM   1494  O4'   A B  49      -7.934  45.446   6.781  1.00 84.41           O  
ANISOU 1494  O4'   A B  49     8647  10472  12952    229    -50   3616       O  
ATOM   1495  C3'   A B  49      -7.153  43.241   7.224  1.00 74.75           C  
ANISOU 1495  C3'   A B  49     7707   9656  11037     13    -25   3140       C  
ATOM   1496  O3'   A B  49      -6.863  42.722   5.928  1.00 74.04           O  
ANISOU 1496  O3'   A B  49     7630   9938  10562     62    -10   3419       O  
ATOM   1497  C2'   A B  49      -6.062  44.260   7.564  1.00 88.71           C  
ANISOU 1497  C2'   A B  49     9413  11034  13258    -34     53   3284       C  
ATOM   1498  O2'   A B  49      -4.759  43.790   7.271  1.00 75.36           O  
ANISOU 1498  O2'   A B  49     7798   9458  11376   -107    119   3252       O  
ATOM   1499  C1'   A B  49      -6.506  45.435   6.686  1.00 87.14           C  
ANISOU 1499  C1'   A B  49     9043  10773  13292    116     54   3613       C  
ATOM   1500  N9    A B  49      -5.987  46.781   7.010  1.00 98.37           N  
ANISOU 1500  N9    A B  49    10325  11776  15275    113    116   3665       N  
ATOM   1501  C8    A B  49      -6.688  47.975   6.914  1.00 94.65           C  
ANISOU 1501  C8    A B  49     9684  11057  15221    211    116   3812       C  
ATOM   1502  N7    A B  49      -5.986  49.049   7.211  1.00 96.34           N  
ANISOU 1502  N7    A B  49     9770  10912  15924    179    190   3815       N  
ATOM   1503  C5    A B  49      -4.712  48.542   7.486  1.00104.42           C  
ANISOU 1503  C5    A B  49    10887  11968  16818     66    230   3667       C  
ATOM   1504  C6    A B  49      -3.489  49.161   7.865  1.00106.96           C  
ANISOU 1504  C6    A B  49    11142  12031  17466     -3    297   3574       C  
ATOM   1505  N6    A B  49      -3.359  50.482   8.036  1.00101.47           N  
ANISOU 1505  N6    A B  49    10246  10967  17340     21    351   3617       N  
ATOM   1506  N1    A B  49      -2.390  48.376   8.067  1.00 99.83           N  
ANISOU 1506  N1    A B  49    10372  11260  16297    -97    309   3419       N  
ATOM   1507  C2    A B  49      -2.521  47.052   7.897  1.00 95.84           C  
ANISOU 1507  C2    A B  49    10050  11110  15256   -125    267   3357       C  
ATOM   1508  N3    A B  49      -3.611  46.355   7.544  1.00 97.14           N  
ANISOU 1508  N3    A B  49    10282  11537  15090    -75    212   3419       N  
ATOM   1509  C4    A B  49      -4.691  47.154   7.342  1.00103.14           C  
ANISOU 1509  C4    A B  49    10914  12177  16097     25    189   3582       C  
ATOM   1510  H5'   A B  49      -9.768  44.970   8.400  1.00 81.59           H  
ATOM   1511 H5''   A B  49      -9.873  43.395   8.372  1.00 81.59           H  
ATOM   1512  H4'   A B  49      -8.975  43.799   6.413  1.00 88.54           H  
ATOM   1513  H3'   A B  49      -7.247  42.552   7.900  1.00 89.73           H  
ATOM   1514  H2'   A B  49      -6.098  44.538   8.492  1.00106.49           H  
ATOM   1515 HO2'   A B  49      -4.458  44.212   6.610  1.00 90.46           H  
ATOM   1516  H1'   A B  49      -6.218  45.251   5.778  1.00104.60           H  
ATOM   1517  H8    A B  49      -7.582  48.014   6.661  1.00113.62           H  
ATOM   1518  H61   A B  49      -4.035  51.000   7.916  1.00121.80           H  
ATOM   1519  H62   A B  49      -2.599  50.812   8.267  1.00121.80           H  
ATOM   1520  H2    A B  49      -1.752  46.550   8.044  1.00115.05           H  
ATOM   1521  P     A B  50      -7.723  41.528   5.318  1.00 67.61           P  
ANISOU 1521  P     A B  50     6858   9592   9239     91    -80   3263       P  
ATOM   1522  OP1   A B  50      -8.057  41.854   3.909  1.00 84.30           O  
ANISOU 1522  OP1   A B  50     8858  12020  11151    227    -98   3552       O  
ATOM   1523  OP2   A B  50      -8.812  41.221   6.285  1.00 58.37           O  
ANISOU 1523  OP2   A B  50     5704   8340   8132     60   -142   2878       O  
ATOM   1524  O5'   A B  50      -6.703  40.313   5.394  1.00 51.89           O  
ANISOU 1524  O5'   A B  50     5014   7739   6961    -45     -5   3056       O  
ATOM   1525  C5'   A B  50      -6.101  39.741   4.248  1.00 43.10           C  
ANISOU 1525  C5'   A B  50     3904   6955   5518    -23     35   3119       C  
ATOM   1526  C4'   A B  50      -5.685  38.305   4.530  1.00 39.37           C  
ANISOU 1526  C4'   A B  50     3561   6618   4780   -139     72   2815       C  
ATOM   1527  O4'   A B  50      -4.488  38.306   5.346  1.00 38.85           O  
ANISOU 1527  O4'   A B  50     3584   6251   4926   -228    135   2699       O  
ATOM   1528  C3'   A B  50      -6.677  37.444   5.325  1.00 37.80           C  
ANISOU 1528  C3'   A B  50     3422   6418   4520   -205     24   2446       C  
ATOM   1529  O3'   A B  50      -7.699  36.891   4.517  1.00 38.39           O  
ANISOU 1529  O3'   A B  50     3426   6848   4312   -149    -42   2355       O  
ATOM   1530  C2'   A B  50      -5.765  36.417   5.971  1.00 38.53           C  
ANISOU 1530  C2'   A B  50     3649   6418   4574   -330    102   2207       C  
ATOM   1531  O2'   A B  50      -5.346  35.437   5.039  1.00 35.77           O  
ANISOU 1531  O2'   A B  50     3305   6368   3919   -335    146   2152       O  
ATOM   1532  C1'   A B  50      -4.559  37.291   6.314  1.00 37.08           C  
ANISOU 1532  C1'   A B  50     3469   5977   4644   -345    154   2418       C  
ATOM   1533  N9    A B  50      -4.695  37.952   7.619  1.00 32.67           N  
ANISOU 1533  N9    A B  50     2926   5074   4413   -386    129   2310       N  
ATOM   1534  C8    A B  50      -5.007  39.263   7.887  1.00 33.84           C  
ANISOU 1534  C8    A B  50     2979   4996   4883   -337     97   2450       C  
ATOM   1535  N7    A B  50      -5.030  39.535   9.181  1.00 32.07           N  
ANISOU 1535  N7    A B  50     2778   4517   4888   -397     84   2223       N  
ATOM   1536  C5    A B  50      -4.704  38.351   9.784  1.00 27.14           C  
ANISOU 1536  C5    A B  50     2278   3973   4061   -482    107   1980       C  
ATOM   1537  C6    A B  50      -4.589  37.922  11.126  1.00 26.95           C  
ANISOU 1537  C6    A B  50     2329   3846   4063   -560    107   1705       C  
ATOM   1538  N6    A B  50      -4.762  38.711  12.190  1.00 30.47           N  
ANISOU 1538  N6    A B  50     2730   4098   4750   -575     81   1561       N  
ATOM   1539  N1    A B  50      -4.265  36.652  11.376  1.00 29.86           N  
ANISOU 1539  N1    A B  50     2809   4329   4207   -614    141   1579       N  
ATOM   1540  C2    A B  50      -4.096  35.789  10.373  1.00 29.16           C  
ANISOU 1540  C2    A B  50     2751   4429   3900   -603    175   1648       C  
ATOM   1541  N3    A B  50      -4.179  36.085   9.080  1.00 28.99           N  
ANISOU 1541  N3    A B  50     2658   4557   3798   -540    175   1846       N  
ATOM   1542  C4    A B  50      -4.515  37.366   8.849  1.00 31.97           C  
ANISOU 1542  C4    A B  50     2934   4842   4370   -477    137   2028       C  
ATOM   1543  H5'   A B  50      -5.320  40.260   4.002  1.00 51.76           H  
ATOM   1544 H5''   A B  50      -6.733  39.754   3.512  1.00 51.76           H  
ATOM   1545  H4'   A B  50      -5.504  37.860   3.688  1.00 47.28           H  
ATOM   1546  H3'   A B  50      -7.090  37.979   6.021  1.00 45.39           H  
ATOM   1547  H2'   A B  50      -6.173  36.014   6.753  1.00 46.27           H  
ATOM   1548 HO2'   A B  50      -4.528  35.543   4.880  1.00 42.96           H  
ATOM   1549  H1'   A B  50      -3.761  36.740   6.300  1.00 44.54           H  
ATOM   1550  H8    A B  50      -5.185  39.893   7.227  1.00 40.65           H  
ATOM   1551  H61   A B  50      -4.971  39.539  12.083  1.00 36.60           H  
ATOM   1552  H62   A B  50      -4.663  38.392  12.983  1.00 36.60           H  
ATOM   1553  H2    A B  50      -3.905  34.907  10.597  1.00 35.03           H  
ATOM   1554  P     G B  51      -9.004  36.271   5.202  1.00 35.03           P  
ANISOU 1554  P     G B  51     3001   6410   3899   -198    -98   1996       P  
ATOM   1555  OP1   G B  51     -10.135  36.633   4.316  1.00 37.72           O  
ANISOU 1555  OP1   G B  51     3181   7045   4105    -72   -208   2088       O  
ATOM   1556  OP2   G B  51      -8.978  36.570   6.647  1.00 34.18           O  
ANISOU 1556  OP2   G B  51     2973   5917   4098   -273    -67   1870       O  
ATOM   1557  O5'   G B  51      -8.746  34.705   5.124  1.00 34.17           O  
ANISOU 1557  O5'   G B  51     2969   6445   3568   -309    -36   1673       O  
ATOM   1558  C5'   G B  51      -8.377  34.116   3.876  1.00 36.16           C  
ANISOU 1558  C5'   G B  51     3169   7061   3509   -277    -25   1680       C  
ATOM   1559  C4'   G B  51      -8.049  32.657   4.021  1.00 34.05           C  
ANISOU 1559  C4'   G B  51     2972   6806   3157   -392     54   1335       C  
ATOM   1560  O4'   G B  51      -6.893  32.484   4.877  1.00 34.52           O  
ANISOU 1560  O4'   G B  51     3172   6551   3393   -463    148   1364       O  
ATOM   1561  C3'   G B  51      -9.120  31.782   4.654  1.00 34.81           C  
ANISOU 1561  C3'   G B  51     3067   6829   3330   -485     49    982       C  
ATOM   1562  O3'   G B  51     -10.093  31.410   3.694  1.00 33.50           O  
ANISOU 1562  O3'   G B  51     2746   7030   2954   -452    -26    806       O  
ATOM   1563  C2'   G B  51      -8.303  30.627   5.194  1.00 35.78           C  
ANISOU 1563  C2'   G B  51     3308   6760   3528   -596    168    790       C  
ATOM   1564  O2'   G B  51      -7.941  29.742   4.157  1.00 35.30           O  
ANISOU 1564  O2'   G B  51     3185   6960   3267   -598    203    618       O  
ATOM   1565  C1'   G B  51      -7.048  31.347   5.662  1.00 34.07           C  
ANISOU 1565  C1'   G B  51     3192   6331   3420   -571    205   1068       C  
ATOM   1566  N9    G B  51      -7.173  31.819   7.043  1.00 27.83           N  
ANISOU 1566  N9    G B  51     2487   5217   2870   -612    206   1107       N  
ATOM   1567  C8    G B  51      -7.296  33.108   7.488  1.00 30.25           C  
ANISOU 1567  C8    G B  51     2777   5393   3323   -561    151   1302       C  
ATOM   1568  N7    G B  51      -7.334  33.167   8.793  1.00 28.11           N  
ANISOU 1568  N7    G B  51     2582   4875   3225   -618    173   1225       N  
ATOM   1569  C5    G B  51      -7.203  31.843   9.201  1.00 24.20           C  
ANISOU 1569  C5    G B  51     2164   4346   2685   -704    249   1031       C  
ATOM   1570  C6    G B  51      -7.123  31.269  10.469  1.00 24.75           C  
ANISOU 1570  C6    G B  51     2327   4230   2847   -778    308    930       C  
ATOM   1571  O6    G B  51      -7.247  31.774  11.621  1.00 28.06           O  
ANISOU 1571  O6    G B  51     2779   4511   3370   -794    303    934       O  
ATOM   1572  N1    G B  51      -7.006  29.897  10.376  1.00 27.15           N  
ANISOU 1572  N1    G B  51     2670   4534   3112   -838    389    793       N  
ATOM   1573  C2    G B  51      -6.879  29.158   9.247  1.00 28.11           C  
ANISOU 1573  C2    G B  51     2741   4804   3135   -835    412    700       C  
ATOM   1574  N2    G B  51      -6.758  27.850   9.448  1.00 28.74           N  
ANISOU 1574  N2    G B  51     2856   4791   3274   -901    506    547       N  
ATOM   1575  N3    G B  51      -6.939  29.655   8.049  1.00 28.64           N  
ANISOU 1575  N3    G B  51     2717   5103   3063   -769    352    747       N  
ATOM   1576  C4    G B  51      -7.095  30.991   8.120  1.00 25.68           C  
ANISOU 1576  C4    G B  51     2313   4731   2713   -704    273    944       C  
ATOM   1577  H5'   G B  51      -7.601  34.581   3.526  1.00 43.42           H  
ATOM   1578 H5''   G B  51      -9.113  34.214   3.252  1.00 43.42           H  
ATOM   1579  H4'   G B  51      -7.838  32.302   3.143  1.00 40.89           H  
ATOM   1580  H3'   G B  51      -9.547  32.229   5.402  1.00 41.81           H  
ATOM   1581  H2'   G B  51      -8.758  30.171   5.920  1.00 42.98           H  
ATOM   1582 HO2'   G B  51      -7.652  30.187   3.506  1.00 42.39           H  
ATOM   1583  H1'   G B  51      -6.290  30.749   5.563  1.00 40.92           H  
ATOM   1584  H8    G B  51      -7.346  33.851   6.930  1.00 36.34           H  
ATOM   1585  H1    G B  51      -7.015  29.462  11.118  1.00 32.62           H  
ATOM   1586  H21   G B  51      -6.721  27.539  10.249  1.00 34.53           H  
ATOM   1587  H22   G B  51      -6.718  27.314   8.776  1.00 34.53           H  
ATOM   1588  P     G B  52     -11.554  30.901   4.121  1.00 32.12           P  
ANISOU 1588  P     G B  52     3021   6637   2545   -126   -124    750       P  
ATOM   1589  OP1   G B  52     -12.193  30.711   2.797  1.00 33.12           O  
ANISOU 1589  OP1   G B  52     3225   7006   2354   -210   -162    727       O  
ATOM   1590  OP2   G B  52     -12.194  31.809   5.108  1.00 34.30           O  
ANISOU 1590  OP2   G B  52     3247   6740   3045   -118   -260    910       O  
ATOM   1591  O5'   G B  52     -11.278  29.550   4.936  1.00 29.84           O  
ANISOU 1591  O5'   G B  52     2796   6157   2383    -64    -72    476       O  
ATOM   1592  C5'   G B  52     -10.809  28.424   4.238  1.00 30.68           C  
ANISOU 1592  C5'   G B  52     2973   6352   2332    -40     43    247       C  
ATOM   1593  C4'   G B  52     -10.713  27.220   5.111  1.00 32.97           C  
ANISOU 1593  C4'   G B  52     3342   6411   2775     13     28     15       C  
ATOM   1594  O4'   G B  52      -9.752  27.450   6.157  1.00 29.13           O  
ANISOU 1594  O4'   G B  52     2789   5712   2567     92     47     70       O  
ATOM   1595  C3'   G B  52     -11.976  26.859   5.876  1.00 30.46           C  
ANISOU 1595  C3'   G B  52     3103   5945   2524    -58   -126    -32       C  
ATOM   1596  O3'   G B  52     -12.905  26.203   5.045  1.00 31.95           O  
ANISOU 1596  O3'   G B  52     3374   6266   2500   -140   -188   -156       O  
ATOM   1597  C2'   G B  52     -11.452  26.010   7.005  1.00 30.80           C  
ANISOU 1597  C2'   G B  52     3224   5706   2774     -3   -131   -174       C  
ATOM   1598  O2'   G B  52     -11.124  24.687   6.583  1.00 29.75           O  
ANISOU 1598  O2'   G B  52     3193   5550   2561     32    -96   -433       O  
ATOM   1599  C1'   G B  52     -10.136  26.727   7.307  1.00 30.65           C  
ANISOU 1599  C1'   G B  52     3093   5637   2915     91    -59    -44       C  
ATOM   1600  N9    G B  52     -10.178  27.671   8.400  1.00 25.52           N  
ANISOU 1600  N9    G B  52     2422   4818   2457     81   -137    146       N  
ATOM   1601  C8    G B  52     -10.227  29.034   8.303  1.00 28.17           C  
ANISOU 1601  C8    G B  52     2657   5236   2809     65   -149    389       C  
ATOM   1602  N7    G B  52     -10.236  29.605   9.482  1.00 26.29           N  
ANISOU 1602  N7    G B  52     2460   4773   2754     68   -229    492       N  
ATOM   1603  C5    G B  52     -10.174  28.552  10.382  1.00 23.71           C  
ANISOU 1603  C5    G B  52     2278   4216   2517     74   -269    320       C  
ATOM   1604  C6    G B  52     -10.129  28.566  11.777  1.00 25.06           C  
ANISOU 1604  C6    G B  52     2593   4087   2842     62   -356    334       C  
ATOM   1605  O6    G B  52     -10.076  29.519  12.553  1.00 24.77           O  
ANISOU 1605  O6    G B  52     2590   3914   2906     59   -411    486       O  
ATOM   1606  N1    G B  52     -10.164  27.297  12.247  1.00 23.22           N  
ANISOU 1606  N1    G B  52     2511   3692   2620     45   -390    144       N  
ATOM   1607  C2    G B  52     -10.195  26.158  11.501  1.00 24.57           C  
ANISOU 1607  C2    G B  52     2685   3956   2694     54   -354    -49       C  
ATOM   1608  N2    G B  52     -10.212  25.004  12.190  1.00 26.67           N  
ANISOU 1608  N2    G B  52     3134   3993   3006     29   -427   -210       N  
ATOM   1609  N3    G B  52     -10.173  26.125  10.181  1.00 26.57           N  
ANISOU 1609  N3    G B  52     2808   4487   2800     80   -262    -86       N  
ATOM   1610  C4    G B  52     -10.150  27.360   9.736  1.00 23.73           C  
ANISOU 1610  C4    G B  52     2310   4296   2412     82   -223    113       C  
ATOM   1611  H5'   G B  52      -9.930  28.621   3.877  1.00 36.85           H  
ATOM   1612 H5''   G B  52     -11.416  28.233   3.506  1.00 36.85           H  
ATOM   1613  H4'   G B  52     -10.428  26.464   4.573  1.00 39.60           H  
ATOM   1614  H3'   G B  52     -12.378  27.655   6.259  1.00 36.58           H  
ATOM   1615  H2'   G B  52     -12.073  26.001   7.750  1.00 37.00           H  
ATOM   1616 HO2'   G B  52     -10.500  24.725   6.022  1.00 35.74           H  
ATOM   1617  H1'   G B  52      -9.494  26.033   7.523  1.00 36.82           H  
ATOM   1618  H8    G B  52     -10.251  29.500   7.498  1.00 33.84           H  
ATOM   1619  H1    G B  52     -10.166  27.201  13.102  1.00 27.90           H  
ATOM   1620  H21   G B  52     -10.227  25.016  13.050  1.00 32.04           H  
ATOM   1621  H22   G B  52     -10.209  24.253  11.771  1.00 32.04           H  
ATOM   1622  P     A B  53     -14.487  26.441   5.236  1.00 31.60           P  
ANISOU 1622  P     A B  53     3308   6224   2473   -255   -352    -85       P  
ATOM   1623  OP1   A B  53     -15.066  25.604   4.162  1.00 32.54           O  
ANISOU 1623  OP1   A B  53     3527   6487   2351   -334   -422   -240       O  
ATOM   1624  OP2   A B  53     -14.790  27.906   5.329  1.00 32.15           O  
ANISOU 1624  OP2   A B  53     3241   6354   2621   -253   -395    184       O  
ATOM   1625  O5'   A B  53     -14.740  25.802   6.661  1.00 29.49           O  
ANISOU 1625  O5'   A B  53     3099   5673   2432   -267   -367   -179       O  
ATOM   1626  C5'   A B  53     -14.785  24.396   6.772  1.00 32.50           C  
ANISOU 1626  C5'   A B  53     3626   5941   2784   -301   -387   -417       C  
ATOM   1627  C4'   A B  53     -14.883  23.994   8.208  1.00 29.40           C  
ANISOU 1627  C4'   A B  53     3312   5264   2596   -325   -398   -449       C  
ATOM   1628  O4'   A B  53     -13.735  24.468   8.932  1.00 28.54           O  
ANISOU 1628  O4'   A B  53     3202   5015   2628   -215   -339   -371       O  
ATOM   1629  C3'   A B  53     -16.046  24.599   8.946  1.00 26.58           C  
ANISOU 1629  C3'   A B  53     2884   4863   2352   -418   -425   -323       C  
ATOM   1630  O3'   A B  53     -17.263  23.968   8.613  1.00 29.21           O  
ANISOU 1630  O3'   A B  53     3208   5254   2636   -555   -503   -405       O  
ATOM   1631  C2'   A B  53     -15.601  24.461  10.393  1.00 26.46           C  
ANISOU 1631  C2'   A B  53     2993   4561   2500   -406   -387   -323       C  
ATOM   1632  O2'   A B  53     -15.839  23.134  10.821  1.00 30.90           O  
ANISOU 1632  O2'   A B  53     3728   4953   3060   -499   -428   -498       O  
ATOM   1633  C1'   A B  53     -14.086  24.724  10.261  1.00 26.35           C  
ANISOU 1633  C1'   A B  53     2983   4521   2509   -260   -357   -298       C  
ATOM   1634  N9    A B  53     -13.776  26.134  10.560  1.00 23.07           N  
ANISOU 1634  N9    A B  53     2459   4126   2179   -198   -327    -82       N  
ATOM   1635  C8    A B  53     -13.700  27.213   9.713  1.00 26.86           C  
ANISOU 1635  C8    A B  53     2778   4824   2602   -155   -309     74       C  
ATOM   1636  N7    A B  53     -13.496  28.365  10.322  1.00 22.86           N  
ANISOU 1636  N7    A B  53     2228   4243   2215   -116   -310    254       N  
ATOM   1637  C5    A B  53     -13.441  28.014  11.652  1.00 20.87           C  
ANISOU 1637  C5    A B  53     2131   3715   2086   -136   -320    204       C  
ATOM   1638  C6    A B  53     -13.305  28.754  12.816  1.00 24.00           C  
ANISOU 1638  C6    A B  53     2611   3900   2610   -123   -332    309       C  
ATOM   1639  N6    A B  53     -13.083  30.067  12.825  1.00 26.94           N  
ANISOU 1639  N6    A B  53     2898   4296   3043    -69   -345    494       N  
ATOM   1640  N1    A B  53     -13.332  28.087  13.978  1.00 23.16           N  
ANISOU 1640  N1    A B  53     2715   3535   2550   -176   -346    220       N  
ATOM   1641  C2    A B  53     -13.526  26.773  13.981  1.00 22.09           C  
ANISOU 1641  C2    A B  53     2683   3351   2361   -241   -356     48       C  
ATOM   1642  N3    A B  53     -13.710  25.961  12.932  1.00 23.43           N  
ANISOU 1642  N3    A B  53     2775   3694   2431   -253   -354    -74       N  
ATOM   1643  C4    A B  53     -13.650  26.654  11.816  1.00 21.74           C  
ANISOU 1643  C4    A B  53     2368   3738   2154   -196   -331      8       C  
ATOM   1644  H5'   A B  53     -13.981  24.017   6.384  1.00 39.04           H  
ATOM   1645 H5''   A B  53     -15.557  24.060   6.290  1.00 39.04           H  
ATOM   1646  H4'   A B  53     -14.909  23.027   8.275  1.00 35.32           H  
ATOM   1647  H3'   A B  53     -16.132  25.546   8.755  1.00 31.93           H  
ATOM   1648  H2'   A B  53     -16.002  25.110  10.992  1.00 31.79           H  
ATOM   1649 HO2'   A B  53     -16.410  23.144  11.438  1.00 37.12           H  
ATOM   1650  H1'   A B  53     -13.584  24.136  10.846  1.00 31.66           H  
ATOM   1651  H8    A B  53     -13.786  27.138   8.790  1.00 32.27           H  
ATOM   1652  H61   A B  53     -13.064  30.505  12.085  1.00 32.37           H  
ATOM   1653  H62   A B  53     -12.960  30.478  13.571  1.00 32.37           H  
ATOM   1654  H2    A B  53     -13.534  26.365  14.817  1.00 26.55           H  
ATOM   1655  P     G B  54     -18.603  24.843   8.454  1.00 29.56           P  
ANISOU 1655  P     G B  54     3049   5433   2750   -627   -552   -258       P  
ATOM   1656  OP1   G B  54     -19.659  23.848   8.106  1.00 30.36           O  
ANISOU 1656  OP1   G B  54     3158   5560   2820   -784   -655   -384       O  
ATOM   1657  OP2   G B  54     -18.376  25.995   7.583  1.00 33.24           O  
ANISOU 1657  OP2   G B  54     3387   6098   3146   -541   -582    -94       O  
ATOM   1658  O5'   G B  54     -18.792  25.398   9.941  1.00 27.43           O  
ANISOU 1658  O5'   G B  54     2771   4962   2689   -621   -441   -171       O  
ATOM   1659  C5'   G B  54     -19.252  24.533  10.965  1.00 31.75           C  
ANISOU 1659  C5'   G B  54     3439   5311   3315   -740   -392   -274       C  
ATOM   1660  C4'   G B  54     -19.397  25.290  12.253  1.00 26.94           C  
ANISOU 1660  C4'   G B  54     2845   4542   2850   -724   -264   -177       C  
ATOM   1661  O4'   G B  54     -18.106  25.750  12.683  1.00 27.54           O  
ANISOU 1661  O4'   G B  54     3048   4500   2918   -596   -248   -122       O  
ATOM   1662  C3'   G B  54     -20.224  26.559  12.174  1.00 26.98           C  
ANISOU 1662  C3'   G B  54     2611   4665   2975   -677   -227    -31       C  
ATOM   1663  O3'   G B  54     -21.639  26.305  12.155  1.00 29.19           O  
ANISOU 1663  O3'   G B  54     2720   5009   3361   -803   -211    -60       O  
ATOM   1664  C2'   G B  54     -19.731  27.318  13.395  1.00 25.82           C  
ANISOU 1664  C2'   G B  54     2584   4319   2906   -604   -108     42       C  
ATOM   1665  O2'   G B  54     -20.337  26.748  14.532  1.00 26.90           O  
ANISOU 1665  O2'   G B  54     2847   4282   3093   -732     22    -35       O  
ATOM   1666  C1'   G B  54     -18.237  26.953  13.397  1.00 24.84           C  
ANISOU 1666  C1'   G B  54     2660   4098   2682   -535   -170     15       C  
ATOM   1667  N9    G B  54     -17.452  27.986  12.704  1.00 23.45           N  
ANISOU 1667  N9    G B  54     2378   4039   2492   -394   -225    149       N  
ATOM   1668  C8    G B  54     -17.199  28.058  11.344  1.00 23.17           C  
ANISOU 1668  C8    G B  54     2216   4235   2351   -354   -306    174       C  
ATOM   1669  N7    G B  54     -16.555  29.148  11.034  1.00 24.43           N  
ANISOU 1669  N7    G B  54     2305   4454   2523   -254   -324    330       N  
ATOM   1670  C5    G B  54     -16.420  29.839  12.214  1.00 24.78           C  
ANISOU 1670  C5    G B  54     2425   4293   2699   -217   -276    402       C  
ATOM   1671  C6    G B  54     -15.824  31.080  12.489  1.00 26.37           C  
ANISOU 1671  C6    G B  54     2613   4431   2977   -127   -293    568       C  
ATOM   1672  O6    G B  54     -15.325  31.821  11.689  1.00 27.36           O  
ANISOU 1672  O6    G B  54     2634   4687   3074    -73   -349    701       O  
ATOM   1673  N1    G B  54     -15.867  31.438  13.833  1.00 22.95           N  
ANISOU 1673  N1    G B  54     2329   3747   2644   -121   -242    576       N  
ATOM   1674  C2    G B  54     -16.475  30.674  14.771  1.00 23.03           C  
ANISOU 1674  C2    G B  54     2481   3608   2660   -206   -156    445       C  
ATOM   1675  N2    G B  54     -16.435  31.169  16.024  1.00 22.32           N  
ANISOU 1675  N2    G B  54     2574   3278   2627   -200   -100    466       N  
ATOM   1676  N3    G B  54     -17.034  29.453  14.572  1.00 22.15           N  
ANISOU 1676  N3    G B  54     2379   3550   2486   -311   -129    299       N  
ATOM   1677  C4    G B  54     -16.940  29.131  13.251  1.00 21.23           C  
ANISOU 1677  C4    G B  54     2112   3665   2290   -300   -206    287       C  
ATOM   1678  H5'   G B  54     -18.617  23.809  11.085  1.00 38.14           H  
ATOM   1679 H5''   G B  54     -20.111  24.160  10.711  1.00 38.14           H  
ATOM   1680  H4'   G B  54     -19.770  24.705  12.932  1.00 32.37           H  
ATOM   1681  H3'   G B  54     -19.996  27.060  11.375  1.00 32.41           H  
ATOM   1682  H2'   G B  54     -19.853  28.279  13.333  1.00 31.01           H  
ATOM   1683 HO2'   G B  54     -21.161  26.665  14.390  1.00 32.32           H  
ATOM   1684  H1'   G B  54     -17.914  26.832  14.304  1.00 29.85           H  
ATOM   1685  H8    G B  54     -17.456  27.410  10.729  1.00 27.83           H  
ATOM   1686  H1    G B  54     -15.494  32.173  14.077  1.00 27.58           H  
ATOM   1687  H21   G B  54     -16.085  31.941  16.171  1.00 26.82           H  
ATOM   1688  H22   G B  54     -16.760  30.713  16.677  1.00 26.82           H  
ATOM   1689  P     A B  55     -22.544  27.107  11.127  1.00 34.94           P  
ANISOU 1689  P     A B  55     3138   5963   4173   -769   -328     44       P  
ATOM   1690  OP1   A B  55     -23.567  26.124  10.698  1.00 39.17           O  
ANISOU 1690  OP1   A B  55     3576   6569   4736   -942   -412    -52       O  
ATOM   1691  OP2   A B  55     -21.810  28.047  10.226  1.00 31.51           O  
ANISOU 1691  OP2   A B  55     2667   5660   3647   -623   -439    172       O  
ATOM   1692  O5'   A B  55     -23.326  28.140  12.023  1.00 45.83           O  
ANISOU 1692  O5'   A B  55     4351   7274   5789   -717   -178    130       O  
ATOM   1693  C5'   A B  55     -23.258  28.099  13.416  1.00 38.39           C  
ANISOU 1693  C5'   A B  55     3564   6122   4900   -740     39     86       C  
ATOM   1694  C4'   A B  55     -24.381  28.899  14.040  1.00 34.08           C  
ANISOU 1694  C4'   A B  55     2796   5557   4594   -716    200    123       C  
ATOM   1695  O4'   A B  55     -23.821  30.144  14.524  1.00 30.10           O  
ANISOU 1695  O4'   A B  55     2357   4957   4124   -539    258    217       O  
ATOM   1696  C3'   A B  55     -25.614  29.293  13.201  1.00 35.92           C  
ANISOU 1696  C3'   A B  55     2634   5976   5040   -710     94    175       C  
ATOM   1697  O3'   A B  55     -26.759  29.196  14.063  1.00 33.51           O  
ANISOU 1697  O3'   A B  55     2162   5613   4957   -794    323    114       O  
ATOM   1698  C2'   A B  55     -25.393  30.778  12.916  1.00 34.85           C  
ANISOU 1698  C2'   A B  55     2386   5862   4992   -497     23    319       C  
ATOM   1699  O2'   A B  55     -26.557  31.569  12.762  1.00 43.00           O  
ANISOU 1699  O2'   A B  55     3066   6953   6318   -426     14    374       O  
ATOM   1700  C1'   A B  55     -24.674  31.212  14.174  1.00 30.32           C  
ANISOU 1700  C1'   A B  55     2076   5073   4372   -426    235    304       C  
ATOM   1701  N9    A B  55     -23.825  32.391  14.036  1.00 28.39           N  
ANISOU 1701  N9    A B  55     1905   4785   4099   -248    147    432       N  
ATOM   1702  C8    A B  55     -22.994  32.743  13.014  1.00 28.24           C  
ANISOU 1702  C8    A B  55     1906   4872   3954   -185    -73    547       C  
ATOM   1703  N7    A B  55     -22.377  33.883  13.233  1.00 27.54           N  
ANISOU 1703  N7    A B  55     1884   4690   3891    -46    -96    662       N  
ATOM   1704  C5    A B  55     -22.781  34.265  14.501  1.00 27.16           C  
ANISOU 1704  C5    A B  55     1899   4449   3973     -6    117    600       C  
ATOM   1705  C6    A B  55     -22.443  35.372  15.295  1.00 28.63           C  
ANISOU 1705  C6    A B  55     2208   4443   4228    125    184    652       C  
ATOM   1706  N6    A B  55     -21.573  36.305  14.848  1.00 28.47           N  
ANISOU 1706  N6    A B  55     2240   4403   4174    227      9    808       N  
ATOM   1707  N1    A B  55     -22.987  35.498  16.527  1.00 27.90           N  
ANISOU 1707  N1    A B  55     2204   4175   4221    134    433    544       N  
ATOM   1708  C2    A B  55     -23.887  34.551  16.922  1.00 31.52           C  
ANISOU 1708  C2    A B  55     2590   4670   4716      2    624    406       C  
ATOM   1709  N3    A B  55     -24.260  33.457  16.256  1.00 31.57           N  
ANISOU 1709  N3    A B  55     2466   4846   4685   -141    563    362       N  
ATOM   1710  C4    A B  55     -23.654  33.354  15.035  1.00 28.27           C  
ANISOU 1710  C4    A B  55     1995   4584   4164   -131    293    456       C  
ATOM   1711  H5'   A B  55     -22.407  28.465  13.705  1.00 46.10           H  
ATOM   1712 H5''   A B  55     -23.321  27.177  13.711  1.00 46.10           H  
ATOM   1713  H4'   A B  55     -24.733  28.353  14.761  1.00 40.93           H  
ATOM   1714  H3'   A B  55     -25.676  28.772  12.386  1.00 43.15           H  
ATOM   1715  H2'   A B  55     -24.836  30.846  12.125  1.00 41.85           H  
ATOM   1716 HO2'   A B  55     -26.591  32.130  13.386  1.00 51.63           H  
ATOM   1717  H1'   A B  55     -25.341  31.365  14.861  1.00 36.42           H  
ATOM   1718  H8    A B  55     -22.875  32.232  12.247  1.00 33.93           H  
ATOM   1719  H61   A B  55     -21.368  36.975  15.347  1.00 34.20           H  
ATOM   1720  H62   A B  55     -21.225  36.229  14.066  1.00 34.20           H  
ATOM   1721  H2    A B  55     -24.286  34.684  17.752  1.00 37.86           H  
ATOM   1722  P     A B  56     -27.981  28.224  13.772  1.00 39.67           P  
ANISOU 1722  P     A B  56     2697   6491   5885  -1003    304     44       P  
ATOM   1723  OP1   A B  56     -27.754  26.921  14.503  1.00 45.96           O  
ANISOU 1723  OP1   A B  56     3777   7163   6522  -1215    438    -73       O  
ATOM   1724  OP2   A B  56     -28.249  28.174  12.296  1.00 46.16           O  
ANISOU 1724  OP2   A B  56     3317   7506   6717  -1003    -40    104       O  
ATOM   1725  O5'   A B  56     -29.184  29.001  14.502  1.00 43.53           O  
ANISOU 1725  O5'   A B  56     2855   6960   6725   -955    555     49       O  
ATOM   1726  C5'   A B  56     -29.305  30.433  14.386  1.00 49.15           C  
ANISOU 1726  C5'   A B  56     3378   7679   7616   -712    537    142       C  
ATOM   1727  C4'   A B  56     -29.551  31.133  15.717  1.00 43.13           C  
ANISOU 1727  C4'   A B  56     2648   6757   6982   -621    909     90       C  
ATOM   1728  O4'   A B  56     -30.732  30.545  16.359  1.00 55.09           O  
ANISOU 1728  O4'   A B  56     3941   8279   8711   -786   1188     -8       O  
ATOM   1729  C3'   A B  56     -28.416  31.003  16.741  1.00 60.37           C  
ANISOU 1729  C3'   A B  56     5328   8745   8863   -631   1080     45       C  
ATOM   1730  O3'   A B  56     -27.432  32.047  16.658  1.00 46.02           O  
ANISOU 1730  O3'   A B  56     3685   6852   6949   -423    961    134       O  
ATOM   1731  C2'   A B  56     -29.136  30.894  18.088  1.00 58.86           C  
ANISOU 1731  C2'   A B  56     5167   8430   8766   -717   1504    -66       C  
ATOM   1732  O2'   A B  56     -29.459  32.152  18.674  1.00 56.56           O  
ANISOU 1732  O2'   A B  56     4782   8053   8657   -510   1703    -73       O  
ATOM   1733  C1'   A B  56     -30.423  30.173  17.683  1.00 53.41           C  
ANISOU 1733  C1'   A B  56     4074   7896   8325   -887   1534   -102       C  
ATOM   1734  N9    A B  56     -30.232  28.710  17.704  1.00 48.90           N  
ANISOU 1734  N9    A B  56     3712   7321   7546  -1163   1495   -152       N  
ATOM   1735  C8    A B  56     -29.212  27.925  18.204  1.00 46.63           C  
ANISOU 1735  C8    A B  56     3907   6892   6920  -1278   1491   -186       C  
ATOM   1736  N7    A B  56     -29.432  26.626  18.045  1.00 44.37           N  
ANISOU 1736  N7    A B  56     3673   6624   6563  -1528   1431   -231       N  
ATOM   1737  C5    A B  56     -30.656  26.585  17.395  1.00 45.62           C  
ANISOU 1737  C5    A B  56     3350   6956   7027  -1587   1391   -220       C  
ATOM   1738  C6    A B  56     -31.427  25.521  16.924  1.00 50.57           C  
ANISOU 1738  C6    A B  56     3788   7671   7754  -1831   1291   -246       C  
ATOM   1739  N6    A B  56     -31.032  24.256  17.108  1.00 58.81           N  
ANISOU 1739  N6    A B  56     5155   8620   8572  -2059   1239   -298       N  
ATOM   1740  N1    A B  56     -32.624  25.802  16.311  1.00 54.19           N  
ANISOU 1740  N1    A B  56     3808   8250   8532  -1777   1183   -171       N  
ATOM   1741  C2    A B  56     -32.973  27.096  16.173  1.00 57.54           C  
ANISOU 1741  C2    A B  56     3975   8735   9154  -1519   1196   -101       C  
ATOM   1742  N3    A B  56     -32.294  28.191  16.562  1.00 53.14           N  
ANISOU 1742  N3    A B  56     3532   8117   8544  -1295   1311   -104       N  
ATOM   1743  C4    A B  56     -31.148  27.855  17.172  1.00 44.51           C  
ANISOU 1743  C4    A B  56     2869   6893   7149  -1358   1421   -170       C  
ATOM   1744  H5'   A B  56     -30.054  30.626  13.801  1.00 59.01           H  
ATOM   1745  H4'   A B  56     -29.725  32.077  15.575  1.00 51.79           H  
ATOM   1746  H3'   A B  56     -27.972  30.155  16.585  1.00 72.47           H  
ATOM   1747 HO3'   A B  56     -27.482  32.623  16.048  1.00 55.26           H  
ATOM   1748  H2'   A B  56     -28.604  30.375  18.711  1.00 70.67           H  
ATOM   1749 HO2'   A B  56     -30.278  32.302  18.565  1.00 67.91           H  
ATOM   1750  H1'   A B  56     -31.147  30.438  18.271  1.00 64.13           H  
ATOM   1751  H8    A B  56     -28.450  28.270  18.610  1.00 56.00           H  
ATOM   1752  H61   A B  56     -30.281  24.091  17.492  1.00 70.61           H  
ATOM   1753  H62   A B  56     -31.529  23.607  16.840  1.00 70.61           H  
ATOM   1754  H2    A B  56     -33.788  27.253  15.754  1.00 69.09           H  
TER    1755        A B  56                                                      
HETATM 1756 NA    NA A 101       0.352  20.868  12.662  1.00 57.06          NA  
HETATM 1757  O3P NMN B 101       5.609  29.031   6.799  1.00 51.90           O  
HETATM 1758  P   NMN B 101       5.573  29.418   8.247  1.00 54.47           P  
HETATM 1759  O1P NMN B 101       5.603  28.234   9.236  1.00 49.90           O  
HETATM 1760  O2P NMN B 101       6.668  30.351   8.610  1.00 45.18           O  
HETATM 1761  O5R NMN B 101       4.122  30.173   8.436  1.00 46.59           O  
HETATM 1762  C5R NMN B 101       3.598  30.994   7.444  1.00 42.46           C  
HETATM 1763  C4R NMN B 101       3.051  32.300   8.035  1.00 37.22           C  
HETATM 1764  O4R NMN B 101       2.087  31.839   9.248  1.00 33.22           O  
HETATM 1765  C3R NMN B 101       3.971  33.052   8.554  1.00 44.42           C  
HETATM 1766  O3R NMN B 101       4.443  34.043   7.566  1.00 45.06           O  
HETATM 1767  C2R NMN B 101       3.242  33.824   9.644  1.00 31.86           C  
HETATM 1768  O2R NMN B 101       2.432  34.876   9.220  1.00 35.21           O  
HETATM 1769  C1R NMN B 101       2.301  32.731  10.203  1.00 29.48           C  
HETATM 1770  N1  NMN B 101       2.870  31.998  11.356  1.00 27.46           N  
HETATM 1771  C2  NMN B 101       2.913  32.654  12.521  1.00 25.81           C  
HETATM 1772  C3  NMN B 101       3.363  31.972  13.598  1.00 23.05           C  
HETATM 1773  C7  NMN B 101       3.451  32.728  14.982  1.00 22.76           C  
HETATM 1774  O7  NMN B 101       3.658  32.018  15.980  1.00 28.02           O  
HETATM 1775  N7  NMN B 101       3.187  34.110  15.162  1.00 26.74           N  
HETATM 1776  C4  NMN B 101       3.732  30.694  13.556  1.00 23.89           C  
HETATM 1777  C5  NMN B 101       3.637  30.024  12.386  1.00 29.97           C  
HETATM 1778  C6  NMN B 101       3.167  30.722  11.280  1.00 26.69           C  
HETATM 1779 H5R1 NMN B 101       2.827  30.488   6.962  1.00 50.99           H  
HETATM 1780 H5R2 NMN B 101       4.349  31.217   6.761  1.00 50.99           H  
HETATM 1781 H4RC NMN B 101       2.570  32.900   7.311  1.00 44.71           H  
HETATM 1782 H3RC NMN B 101       4.730  32.486   8.909  1.00 53.34           H  
HETATM 1783 H3RO NMN B 101       4.129  34.891   7.793  1.00 54.11           H  
HETATM 1784 H2RC NMN B 101       3.988  34.236  10.318  1.00 38.27           H  
HETATM 1785 H2RO NMN B 101       2.270  35.421   9.923  1.00 42.29           H  
HETATM 1786 H1RC NMN B 101       1.340  33.287  10.488  1.00 35.41           H  
HETATM 1787  HC2 NMN B 101       2.597  33.703  12.600  1.00 31.01           H  
HETATM 1788 HN71 NMN B 101       3.236  34.491  16.018  1.00 32.13           H  
HETATM 1789 HN72 NMN B 101       2.989  34.680  14.373  1.00 32.13           H  
HETATM 1790  HC4 NMN B 101       4.111  30.185  14.467  1.00 28.70           H  
HETATM 1791  HC5 NMN B 101       3.903  29.039  12.319  1.00 36.00           H  
HETATM 1792  HC6 NMN B 101       3.039  30.187  10.310  1.00 32.06           H  
HETATM 1793  O3P NMN B 102     -14.630  36.798   7.930  1.00 31.82           O  
HETATM 1794  P   NMN B 102     -13.651  36.905   9.105  1.00 30.67           P  
HETATM 1795  O1P NMN B 102     -14.326  36.925  10.478  1.00 27.71           O  
HETATM 1796  O2P NMN B 102     -12.866  38.204   9.016  1.00 28.53           O  
HETATM 1797  O5R NMN B 102     -12.706  35.608   9.008  1.00 27.91           O  
HETATM 1798  C5R NMN B 102     -11.759  35.396   7.952  1.00 29.04           C  
HETATM 1799  C4R NMN B 102     -11.172  33.997   8.037  1.00 27.88           C  
HETATM 1800  O4R NMN B 102     -10.347  34.274   9.384  1.00 28.04           O  
HETATM 1801  C3R NMN B 102     -12.004  33.023   8.304  1.00 28.37           C  
HETATM 1802  O3R NMN B 102     -11.399  31.816   7.699  1.00 27.93           O  
HETATM 1803  C2R NMN B 102     -12.035  32.727   9.804  1.00 26.24           C  
HETATM 1804  O2R NMN B 102     -12.277  31.422  10.186  1.00 26.30           O  
HETATM 1805  C1R NMN B 102     -10.544  33.182  10.126  1.00 25.55           C  
HETATM 1806  N1  NMN B 102     -10.415  33.545  11.582  1.00 22.57           N  
HETATM 1807  C2  NMN B 102     -10.620  34.795  11.883  1.00 21.72           C  
HETATM 1808  C3  NMN B 102     -10.546  35.205  13.178  1.00 23.08           C  
HETATM 1809  C7  NMN B 102     -10.808  36.699  13.511  1.00 23.35           C  
HETATM 1810  O7  NMN B 102     -11.227  37.505  12.661  1.00 26.04           O  
HETATM 1811  N7  NMN B 102     -10.687  37.183  14.826  1.00 25.32           N  
HETATM 1812  C4  NMN B 102     -10.244  34.278  14.108  1.00 24.00           C  
HETATM 1813  C5  NMN B 102     -10.065  32.992  13.796  1.00 21.79           C  
HETATM 1814  C6  NMN B 102     -10.109  32.568  12.458  1.00 23.59           C  
HETATM 1815 H5R1 NMN B 102     -10.995  36.096   8.036  1.00 34.88           H  
HETATM 1816 H5R2 NMN B 102     -12.239  35.513   7.037  1.00 34.88           H  
HETATM 1817 H4RC NMN B 102     -10.701  33.634   7.165  1.00 33.49           H  
HETATM 1818 H3RC NMN B 102     -12.930  33.296   8.004  1.00 34.08           H  
HETATM 1819 H3RO NMN B 102     -11.712  31.660   6.844  1.00 33.56           H  
HETATM 1820 H2RC NMN B 102     -12.833  33.268  10.304  1.00 31.52           H  
HETATM 1821 H2RO NMN B 102     -11.697  30.844   9.845  1.00 31.60           H  
HETATM 1822 H1RC NMN B 102      -9.809  32.351   9.840  1.00 30.70           H  
HETATM 1823  HC2 NMN B 102     -10.852  35.519  11.091  1.00 26.10           H  
HETATM 1824 HN71 NMN B 102     -10.867  38.094  14.989  1.00 30.42           H  
HETATM 1825 HN72 NMN B 102     -10.373  36.597  15.555  1.00 30.42           H  
HETATM 1826  HC4 NMN B 102     -10.140  34.592  15.168  1.00 28.84           H  
HETATM 1827  HC5 NMN B 102      -9.894  32.311  14.540  1.00 26.19           H  
HETATM 1828  HC6 NMN B 102      -9.908  31.516  12.147  1.00 28.35           H  
HETATM 1829 NA    NA B 103      17.545  25.274   7.970  1.00 47.94          NA  
HETATM 1830 NA    NA B 104     -18.858  21.186  13.043  1.00 63.10          NA  
HETATM 1831 NA    NA B 105      12.574  40.784  10.650  1.00 63.57          NA  
HETATM 1832  O   HOH A 201      17.813  28.070   6.619  1.00 39.88           O  
HETATM 1833  O   HOH A 202       8.638  30.197  19.649  1.00 37.02           O  
HETATM 1834  O   HOH A 203       9.817  34.225   0.456  1.00 36.86           O  
HETATM 1835  O   HOH A 204      -0.952  36.692  20.089  1.00 28.77           O  
HETATM 1836  O   HOH A 205      15.180  23.982   9.368  1.00 44.56           O  
HETATM 1837  O   HOH A 206      -3.021  33.740  23.212  1.00 40.11           O  
HETATM 1838  O   HOH A 207      -8.259  20.306  17.014  1.00 41.61           O  
HETATM 1839  O   HOH A 208      -2.009  22.843  17.560  1.00 38.23           O  
HETATM 1840  O   HOH A 209       0.485  23.769  14.578  1.00 48.51           O  
HETATM 1841  O   HOH A 210     -10.109  33.257  20.511  1.00 36.44           O  
HETATM 1842  O   HOH A 211      -9.654  20.569  11.361  1.00 48.16           O  
HETATM 1843  O   HOH A 212      -8.842  30.669  23.532  1.00 32.97           O  
HETATM 1844  O   HOH A 213     -11.833  33.376  16.458  1.00 24.34           O  
HETATM 1845  O   HOH A 214      -2.965  25.907  16.302  1.00 30.94           O  
HETATM 1846  O   HOH A 215      13.274  36.391   6.474  1.00 39.97           O  
HETATM 1847  O   HOH A 216     -14.161  33.398  20.191  1.00 24.12           O  
HETATM 1848  O   HOH A 217       2.450  28.535  20.888  1.00 30.94           O  
HETATM 1849  O   HOH A 218      -7.995  32.854  22.032  1.00 35.11           O  
HETATM 1850  O   HOH A 219       5.802  23.327  16.129  1.00 47.29           O  
HETATM 1851  O   HOH A 220       7.899  27.117  10.968  1.00 42.62           O  
HETATM 1852  O   HOH A 221       9.223  33.080   8.210  1.00 42.41           O  
HETATM 1853  O   HOH A 222      -6.939  31.731  16.592  1.00 24.19           O  
HETATM 1854  O   HOH A 223      11.277  33.043   6.065  1.00 38.12           O  
HETATM 1855  O   HOH A 224      -9.659  24.563  24.978  1.00 39.21           O  
HETATM 1856  O   HOH A 225      -4.161  28.800  17.439  1.00 27.64           O  
HETATM 1857  O   HOH A 226     -13.808  25.116  23.660  1.00 28.20           O  
HETATM 1858  O   HOH A 227      -6.899  28.947  20.279  1.00 30.22           O  
HETATM 1859  O   HOH A 228     -13.384  23.181  20.618  0.50 31.33           O  
HETATM 1860  O   HOH A 229      -5.682  25.297  22.088  1.00 42.38           O  
HETATM 1861  O   HOH A 230      -2.456  23.876   5.488  1.00 43.96           O  
HETATM 1862  O   HOH A 231      -5.541  27.021   2.979  1.00 51.39           O  
HETATM 1863  O   HOH A 232      -4.123  27.942  21.549  1.00 37.72           O  
HETATM 1864  O   HOH A 233      17.866  30.945   0.000  0.50 42.58           O  
HETATM 1865  O   HOH A 234      -6.312  27.087  18.292  1.00 24.42           O  
HETATM 1866  O   HOH A 235      -2.989  24.952  19.316  1.00 31.21           O  
HETATM 1867  O   HOH A 236      -0.591  26.013   6.147  1.00 43.09           O  
HETATM 1868  O   HOH A 237     -14.590  43.301  17.555  1.00 36.45           O  
HETATM 1869  O   HOH A 238     -17.735  34.264  18.104  1.00 27.71           O  
HETATM 1870  O   HOH A 239     -11.199  44.182  15.976  1.00 42.27           O  
HETATM 1871  O   HOH A 240     -10.563  22.135  14.599  1.00 39.48           O  
HETATM 1872  O   HOH A 241     -21.009  30.718  31.972  1.00 36.08           O  
HETATM 1873  O   HOH A 242      -0.590  26.800  22.791  1.00 49.04           O  
HETATM 1874  O   HOH A 243     -10.180  30.926  19.896  1.00 32.51           O  
HETATM 1875  O   HOH A 244     -12.511  21.543  18.614  1.00 31.15           O  
HETATM 1876  O   HOH A 245     -17.896  31.072  33.087  1.00 37.39           O  
HETATM 1877  O   HOH A 246     -13.947  20.612   9.036  1.00 46.38           O  
HETATM 1878  O   HOH A 247      -9.642  31.744  17.379  1.00 26.74           O  
HETATM 1879  O   HOH A 248       5.213  26.742  13.169  1.00 42.54           O  
HETATM 1880  O   HOH A 249     -10.648  28.514  25.620  1.00 33.76           O  
HETATM 1881  O   HOH A 250       3.859  25.632  11.011  1.00 45.27           O  
HETATM 1882  O   HOH A 251      10.778  35.559   6.859  1.00 42.87           O  
HETATM 1883  O   HOH A 252     -16.730  20.151   6.968  1.00 49.51           O  
HETATM 1884  O   HOH A 253       1.303  32.722  22.811  1.00 41.73           O  
HETATM 1885  O   HOH A 254     -18.147  33.208  22.198  1.00 28.90           O  
HETATM 1886  O   HOH A 255      -5.453  19.556  16.580  1.00 54.32           O  
HETATM 1887  O   HOH A 256     -16.392  31.980  20.449  1.00 27.06           O  
HETATM 1888  O   HOH A 257      19.606  33.958   0.000  0.50 33.23           O  
HETATM 1889  O   HOH A 258     -11.872  45.149  20.247  1.00 43.32           O  
HETATM 1890  O   HOH A 259      -2.131  24.206  21.960  1.00 44.54           O  
HETATM 1891  O   HOH A 260     -14.156  22.298  16.286  1.00 35.85           O  
HETATM 1892  O   HOH B 201      11.420  23.889  21.461  1.00 49.74           O  
HETATM 1893  O   HOH B 202     -27.643  25.306  18.903  1.00 42.24           O  
HETATM 1894  O   HOH B 203      17.970  37.091  20.694  1.00 52.61           O  
HETATM 1895  O   HOH B 204     -15.646  34.741   7.001  1.00 36.91           O  
HETATM 1896  O   HOH B 205       0.247  35.377  22.621  1.00 39.85           O  
HETATM 1897  O   HOH B 206      11.659  20.815  17.381  1.00 51.14           O  
HETATM 1898  O   HOH B 207       5.972  41.212  17.530  1.00 42.90           O  
HETATM 1899  O   HOH B 208     -18.821  26.027   5.052  1.00 43.65           O  
HETATM 1900  O   HOH B 209     -23.315  23.560  10.746  1.00 45.27           O  
HETATM 1901  O   HOH B 210     -12.657  36.110   4.015  1.00 44.85           O  
HETATM 1902  O   HOH B 211     -15.624  23.351  13.429  1.00 42.90           O  
HETATM 1903  O   HOH B 212     -28.667  31.945  11.237  1.00 35.00           O  
HETATM 1904  O   HOH B 213     -12.588  39.427  11.351  1.00 31.90           O  
HETATM 1905  O   HOH B 214      18.069  39.836  11.375  1.00 40.78           O  
HETATM 1906  O   HOH B 215      -3.384  44.870  15.442  1.00 47.87           O  
HETATM 1907  O   HOH B 216       5.319  38.716  16.201  1.00 33.43           O  
HETATM 1908  O   HOH B 217     -28.888  22.961  18.028  1.00 43.76           O  
HETATM 1909  O   HOH B 218     -14.517  30.411   6.209  1.00 32.41           O  
HETATM 1910  O   HOH B 219      -6.299  28.161   5.924  1.00 36.25           O  
HETATM 1911  O   HOH B 220     -22.180  37.353  18.280  1.00 32.02           O  
HETATM 1912  O   HOH B 221      26.148  27.979   7.007  1.00 35.91           O  
HETATM 1913  O   HOH B 222       9.348  30.114   8.332  1.00 42.99           O  
HETATM 1914  O   HOH B 223       1.403  43.270  12.973  1.00 46.69           O  
HETATM 1915  O   HOH B 224      -2.385  42.427  11.531  1.00 41.61           O  
HETATM 1916  O   HOH B 225       5.365  37.065   7.748  1.00 42.65           O  
HETATM 1917  O   HOH B 226      12.605  24.687  16.676  1.00 35.85           O  
HETATM 1918  O   HOH B 227      19.564  38.897  14.356  1.00 47.34           O  
HETATM 1919  O   HOH B 228      26.158  32.347  15.313  1.00 42.51           O  
HETATM 1920  O   HOH B 229       6.873  39.910  20.826  1.00 44.40           O  
HETATM 1921  O   HOH B 230      16.214  34.788  20.284  1.00 40.97           O  
HETATM 1922  O   HOH B 231      10.375  40.389  20.050  1.00 47.44           O  
HETATM 1923  O   HOH B 232     -16.683  28.163   7.522  1.00 31.73           O  
HETATM 1924  O   HOH B 233      20.509  30.354  17.213  1.00 41.25           O  
HETATM 1925  O   HOH B 234       3.826  42.147  18.246  1.00 41.33           O  
HETATM 1926  O   HOH B 235     -14.035  33.872   4.885  1.00 39.94           O  
HETATM 1927  O   HOH B 236       9.611  42.117   9.216  1.00 49.95           O  
HETATM 1928  O   HOH B 237      16.099  18.481  16.295  1.00 45.65           O  
HETATM 1929  O   HOH B 238      23.578  27.516   3.902  1.00 36.43           O  
HETATM 1930  O   HOH B 239      -7.082  34.254  15.300  1.00 25.00           O  
HETATM 1931  O   HOH B 240      19.197  25.769  17.327  1.00 35.61           O  
HETATM 1932  O   HOH B 241      -1.843  39.960   7.214  1.00 36.90           O  
HETATM 1933  O   HOH B 242      -4.583  42.181  10.010  1.00 40.50           O  
HETATM 1934  O   HOH B 243      -0.732  40.654  24.977  1.00 48.40           O  
HETATM 1935  O   HOH B 244     -25.560  26.722   8.794  1.00 52.55           O  
HETATM 1936  O   HOH B 245      12.637  21.015  21.579  1.00 51.05           O  
HETATM 1937  O   HOH B 246      15.924  39.634  14.378  1.00 43.14           O  
HETATM 1938  O   HOH B 247      10.437  26.980  19.015  1.00 33.94           O  
HETATM 1939  O   HOH B 248     -20.571  27.822   7.678  1.00 40.72           O  
HETATM 1940  O   HOH B 249       8.730  44.373   8.031  1.00 46.52           O  
HETATM 1941  O   HOH B 250       2.982  31.360  20.920  1.00 32.42           O  
HETATM 1942  O   HOH B 251       6.901  32.324   6.558  1.00 47.17           O  
HETATM 1943  O   HOH B 252     -17.593  24.281   3.999  1.00 47.29           O  
HETATM 1944  O   HOH B 253       5.580  31.201  21.607  1.00 37.01           O  
HETATM 1945  O   HOH B 254      18.332  29.749  21.450  1.00 48.60           O  
HETATM 1946  O   HOH B 255       8.240  40.030   8.728  1.00 43.40           O  
HETATM 1947  O   HOH B 256     -30.481  33.401  21.069  1.00 38.08           O  
HETATM 1948  O   HOH B 257     -17.160  20.845   9.638  1.00 39.16           O  
HETATM 1949  O   HOH B 258     -14.954  30.689   9.046  1.00 27.54           O  
HETATM 1950  O   HOH B 259      12.306  40.447  12.867  1.00 42.88           O  
HETATM 1951  O   HOH B 260      -5.729  44.064  18.454  1.00 43.20           O  
HETATM 1952  O   HOH B 261     -19.976  21.176   9.215  1.00 50.54           O  
HETATM 1953  O   HOH B 262       1.582  42.536  15.202  1.00 38.27           O  
HETATM 1954  O   HOH B 263       7.272  34.904   7.745  1.00 43.28           O  
HETATM 1955  O   HOH B 264      21.940  25.438   2.913  1.00 45.91           O  
HETATM 1956  O   HOH B 265       0.454  43.199  17.779  1.00 39.50           O  
HETATM 1957  O   HOH B 266      18.387  21.262  19.730  1.00 51.12           O  
HETATM 1958  O   HOH B 267       9.268  37.615   8.534  1.00 37.30           O  
HETATM 1959  O   HOH B 268      15.497  39.280  11.165  1.00 32.29           O  
HETATM 1960  O   HOH B 269      10.134  37.536  24.497  1.00 48.85           O  
HETATM 1961  O   HOH B 270     -10.970  22.608  10.455  1.00 41.52           O  
HETATM 1962  O   HOH B 271     -17.022  29.832  18.734  1.00 27.34           O  
HETATM 1963  O   HOH B 272     -13.109  22.987  13.687  1.00 40.02           O  
HETATM 1964  O   HOH B 273       6.656  29.754  24.067  1.00 48.68           O  
HETATM 1965  O   HOH B 274     -16.944  24.714  15.438  1.00 30.02           O  
HETATM 1966  O   HOH B 275      14.715  22.664  11.667  1.00 45.20           O  
HETATM 1967  O   HOH B 276      -2.270  40.542   4.433  1.00 45.44           O  
HETATM 1968  O   HOH B 277      -1.519  42.944   7.830  1.00 53.62           O  
HETATM 1969  O   HOH B 278       3.316  33.611  24.198  1.00 46.14           O  
HETATM 1970  O   HOH B 279       5.293  41.986  21.580  1.00 55.46           O  
HETATM 1971  O   HOH B 280      19.325  23.937  19.420  1.00 46.22           O  
HETATM 1972  O   HOH B 281      19.997  28.107  18.660  1.00 47.60           O  
HETATM 1973  O   HOH B 282      11.164  24.341  18.743  1.00 50.31           O  
HETATM 1974  O   HOH B 283     -16.783  31.208   4.884  1.00 41.71           O  
HETATM 1975  O   HOH B 284      13.270  37.583  21.183  1.00 42.11           O  
HETATM 1976  O   HOH B 285       0.030  42.404   3.883  1.00 49.87           O  
HETATM 1977  O   HOH B 286     -20.369  19.099   7.081  1.00 53.08           O  
CONECT  450 1756                                                                
CONECT  484 1756                                                                
CONECT  624  646                                                                
CONECT  646  624  647  648  649                                                 
CONECT  647  646                                                                
CONECT  648  646                                                                
CONECT  649  646  650                                                           
CONECT  650  649  651  667  668                                                 
CONECT  651  650  652  653  669                                                 
CONECT  652  651  657                                                           
CONECT  653  651  654  655  670                                                 
CONECT  654  653  671  678                                                      
CONECT  655  653  656  657  672                                                 
CONECT  656  655  673                                                           
CONECT  657  652  655  658  674                                                 
CONECT  658  657  659  665                                                      
CONECT  659  658  660  661                                                      
CONECT  660  659                                                                
CONECT  661  659  662                                                           
CONECT  662  661  663  664                                                      
CONECT  663  662  675  676                                                      
CONECT  664  662  665  666                                                      
CONECT  665  658  664  677                                                      
CONECT  666  664                                                                
CONECT  667  650                                                                
CONECT  668  650                                                                
CONECT  669  651                                                                
CONECT  670  653                                                                
CONECT  671  654                                                                
CONECT  672  655                                                                
CONECT  673  656                                                                
CONECT  674  657                                                                
CONECT  675  663                                                                
CONECT  676  663                                                                
CONECT  677  665                                                                
CONECT  678  654                                                                
CONECT 1756  450  484                                                           
CONECT 1757 1758                                                                
CONECT 1758 1757 1759 1760 1761                                                 
CONECT 1759 1758                                                                
CONECT 1760 1758                                                                
CONECT 1761 1758 1762                                                           
CONECT 1762 1761 1763 1779 1780                                                 
CONECT 1763 1762 1764 1765 1781                                                 
CONECT 1764 1763 1769                                                           
CONECT 1765 1763 1766 1767 1782                                                 
CONECT 1766 1765 1783                                                           
CONECT 1767 1765 1768 1769 1784                                                 
CONECT 1768 1767 1785                                                           
CONECT 1769 1764 1767 1770 1786                                                 
CONECT 1770 1769 1771 1778                                                      
CONECT 1771 1770 1772 1787                                                      
CONECT 1772 1771 1773 1776                                                      
CONECT 1773 1772 1774 1775                                                      
CONECT 1774 1773                                                                
CONECT 1775 1773 1788 1789                                                      
CONECT 1776 1772 1777 1790                                                      
CONECT 1777 1776 1778 1791                                                      
CONECT 1778 1770 1777 1792                                                      
CONECT 1779 1762                                                                
CONECT 1780 1762                                                                
CONECT 1781 1763                                                                
CONECT 1782 1765                                                                
CONECT 1783 1766                                                                
CONECT 1784 1767                                                                
CONECT 1785 1768                                                                
CONECT 1786 1769                                                                
CONECT 1787 1771                                                                
CONECT 1788 1775                                                                
CONECT 1789 1775                                                                
CONECT 1790 1776                                                                
CONECT 1791 1777                                                                
CONECT 1792 1778                                                                
CONECT 1793 1794                                                                
CONECT 1794 1793 1795 1796 1797                                                 
CONECT 1795 1794                                                                
CONECT 1796 1794                                                                
CONECT 1797 1794 1798                                                           
CONECT 1798 1797 1799 1815 1816                                                 
CONECT 1799 1798 1800 1801 1817                                                 
CONECT 1800 1799 1805                                                           
CONECT 1801 1799 1802 1803 1818                                                 
CONECT 1802 1801 1819                                                           
CONECT 1803 1801 1804 1805 1820                                                 
CONECT 1804 1803 1821                                                           
CONECT 1805 1800 1803 1806 1822                                                 
CONECT 1806 1805 1807 1814                                                      
CONECT 1807 1806 1808 1823                                                      
CONECT 1808 1807 1809 1812                                                      
CONECT 1809 1808 1810 1811                                                      
CONECT 1810 1809                                                                
CONECT 1811 1809 1824 1825                                                      
CONECT 1812 1808 1813 1826                                                      
CONECT 1813 1812 1814 1827                                                      
CONECT 1814 1806 1813 1828                                                      
CONECT 1815 1798                                                                
CONECT 1816 1798                                                                
CONECT 1817 1799                                                                
CONECT 1818 1801                                                                
CONECT 1819 1802                                                                
CONECT 1820 1803                                                                
CONECT 1821 1804                                                                
CONECT 1822 1805                                                                
CONECT 1823 1807                                                                
CONECT 1824 1811                                                                
CONECT 1825 1811                                                                
CONECT 1826 1812                                                                
CONECT 1827 1813                                                                
CONECT 1828 1814                                                                
MASTER      418    0    7    0    0    0    0    6 1372    2  109    5          
END                                                                             
